# Supplementary material for: Comparative proteomic analysis reveals drug resistance of Staphylococcus xylosus ATCC700404 under tylosin stress
Source: BMC Vet Res. 2019 Jul 2;15:224. doi: 10.1186/s12917-019-1959-9 (PMC6604186; doi:10.1186/s12917-019-1959-9)
Supplement: Supplementary file 1 — Proteins of S. xylosus in response to tylosin treatment by quantitative proteomic method. Comparison between S. xylosus ATCC700404 and the proteins of S. xylosus treated with 0.25 μg/mL tylosin analyzed by iTRAQ. 1765 proteins were detected. (XLSX 207 kb) [file 12917_2019_1959_MOESM1_ESM.xlsx]

## Sheet: Sheet1
Accession	Description	Coverage	MW [kDa]	calc. pI	Proteins	Unique Peptides	Tylosin Group /Control Group	Tylosin Group /Control Group Significance A p value
A0A068E269	Uncharacterized protein OS=Staphylococcus xylosus GN=SXYLSMQ121_0064 PE=4 SV=1 - [A0A068E269_STAXY]	1.38	48.7002	5.14795	2	1	6.45984	3.44685e-33
A0A060MEY9	Multidrug resistance protein [function not yet clear] OS=Staphylococcus xylosus GN=SXYL_00592 PE=4 SV=1 - [A0A060MEY9_STAXY]	16.74	22.9727	5.22412	1	4	3.96072	8.35145e-19
A0A068EEW5	Membrane protein OS=Staphylococcus xylosus GN=SXYL_02484 PE=4 SV=1 - [A0A068EEW5_STAXY]	36.72	20.2224	5.12256	3	5	2.84329	1.78452e-11
A0A068E841	Acetyl-CoA carboxylase, biotin carboxyl carrier protein OS=Staphylococcus xylosus GN=accB PE=4 SV=1 - [A0A068E841_STAXY]	4.4	17.4276	4.2085	1	1	2.49656	3.95831e-09
A0A090K0Y1	Similar to phage-related protein OS=Staphylococcus xylosus GN=SXYL_01054 PE=4 SV=1 - [A0A090K0Y1_STAXY]	1.85	128.145	10.2866	2	1	2.49142	4.28811e-09
A0A068EAX9	Allantoate amidohydrolase OS=Staphylococcus xylosus GN=SXYLSMQ121_2328 PE=4 SV=1 - [A0A068EAX9_STAXY]	3.41	45.0556	5.04639	2	1	2.0241	5.72781e-06
A0A068E7H7	L-Proline/Glycine betaine transporter ProP OS=Staphylococcus xylosus GN=proP PE=4 SV=1 - [A0A068E7H7_STAXY]	6.6	52.1443	7.34229	1	2	1.86588	6.00745e-05
A0A068E690	L-lactate dehydrogenase OS=Staphylococcus xylosus GN=ldh PE=3 SV=1 - [A0A068E690_STAXY]	51.89	34.728	5.05908	1	2	1.83743	9.09081e-05
A0A068E5I6	Putative preQ0 transporter OS=Staphylococcus xylosus GN=SXYLSMQ121_1346 PE=4 SV=1 - [A0A068E5I6_STAXY]	2.56	26.0732	9.49561	2	1	1.77966	0.000208777
A0A068E9Z2	Uncharacterized protein OS=Staphylococcus xylosus GN=SXYLSMQ121_0586 PE=4 SV=1 - [A0A068E9Z2_STAXY]	6.05	24.7423	8.71924	2	1	1.77653	0.000218318
A0A068E5T2	Putative permease of the major facilitator superfamily OS=Staphylococcus xylosus GN=SXYL_00516 PE=4 SV=1 - [A0A068E5T2_STAXY]	1.87	52.5877	8.92432	1	1	1.73345	0.000401831
A0A068E914	Putative peptidase OS=Staphylococcus xylosus GN=SXYLSMQ121_1663 PE=4 SV=1 - [A0A068E914_STAXY]	3.51	36.2212	6.93213	2	1	1.69414	0.000695637
A0A068E5Q3	Chloramphenicol resistance protein OS=Staphylococcus xylosus GN=SXYLSMQ121_0477 PE=4 SV=1 - [A0A068E5Q3_STAXY]	2.04	42.2081	9.75928	2	1	1.69197	0.000716881
A0A068E6Q7	Putative sugar transport protein OS=Staphylococcus xylosus GN=SXYLSMQ121_2024 PE=4 SV=1 - [A0A068E6Q7_STAXY]	2.07	41.7486	9.64209	2	1	1.67763	0.000873799
A0A090K6V7	Phage integrase OS=Staphylococcus xylosus GN=SXYL_01431 PE=4 SV=1 - [A0A090K6V7_STAXY]	4.05	49.6169	9.37842	1	1	1.66068	0.00110258
A0A068E1T2	Uncharacterized protein OS=Staphylococcus xylosus GN=SXYLSMQ121_0233 PE=4 SV=1 - [A0A068E1T2_STAXY]	33.53	56.5586	4.83057	2	14	1.65107	0.00125704
A0A068E9E8	Aldehyde dehydrogenase A OS=Staphylococcus xylosus GN=SXYLSMQ121_0411 PE=3 SV=1 - [A0A068E9E8_STAXY]	1.69	51.8725	4.88135	2	1	1.6475	0.00131968
A0A060MER3	30S ribosomal protein S14 type Z OS=Staphylococcus xylosus GN=rpsZ PE=3 SV=1 - [A0A060MER3_STAXY]	19.67	7.33587	10.4478	1	1	1.61006	0.0021856
A0A068E5M8	Zn(II) and Co(II) transmembrane diffusion facilitator OS=Staphylococcus xylosus GN=SXYLSMQ121_0769 PE=4 SV=1 - [A0A068E5M8_STAXY]	2.49	35.1502	6.32861	2	1	1.60204	0.00243223
A0A068E8G1	DNA polymerase IV OS=Staphylococcus xylosus GN=SXYLSMQ121_1428 PE=4 SV=1 - [A0A068E8G1_STAXY]	1.9	47.9697	8.27979	2	1	1.55889	0.00429033
A0A068E1D3	Acetylornithine deacetylase OS=Staphylococcus xylosus GN=SXYLSMQ121_0117 PE=4 SV=1 - [A0A068E1D3_STAXY]	2.24	39.6267	4.97021	2	1	1.55669	0.00441499
A0A068E9J6	Uncharacterized protein OS=Staphylococcus xylosus GN=SXYL_01985 PE=4 SV=1 - [A0A068E9J6_STAXY]	14.56	12.1689	4.50049	1	1	1.53528	0.00581942
A0A068E2D8	Ferredoxin-dependent glutamate synthase OS=Staphylococcus xylosus GN=SXYLSMQ121_0473 PE=3 SV=1 - [A0A068E2D8_STAXY]	3.42	58.9479	7.38623	2	2	1.53404	0.00591226
A0A068E5K0	Uncharacterized protein OS=Staphylococcus xylosus GN=SXYL_00744 PE=4 SV=1 - [A0A068E5K0_STAXY]	17.98	20.7363	9.53955	1	2	1.53168	0.00609405
A0A068EB24	8-oxo-dGTPase Bsu YtkD OS=Staphylococcus xylosus GN=SXYLSMQ121_1017 PE=3 SV=1 - [A0A068EB24_STAXY]	9.49	18.165	5.04639	2	1	1.53115	0.00613505
K8DVZ1	Uncharacterized protein OS=Staphylococcus xylosus PE=4 SV=1 - [K8DVZ1_STAXY]	9.71	12.1822	6.80029	2	1	1.52571	0.00657623
A0A068E4E0	Putative antibiotic transport-associated protein OS=Staphylococcus xylosus GN=SXYL_00349 PE=4 SV=1 - [A0A068E4E0_STAXY]	3.32	78.475	5.60498	1	2	1.50652	0.00838623
A0A090KAA6	Uncharacterized protein OS=Staphylococcus xylosus GN=SXYL_02600 PE=4 SV=1 - [A0A090KAA6_STAXY]	9.56	27.9281	8.85107	1	2	1.49771	0.00936638
A0A068E1S0	High-affinity choline uptake protein BetT OS=Staphylococcus xylosus GN=SXYLSMQ121_0223 PE=4 SV=1 - [A0A068E1S0_STAXY]	1.3	59.9909	8.74854	2	1	1.49687	0.00946438
A0A068E3Q1	UPF0176 protein SXYL_00120 OS=Staphylococcus xylosus GN=SXYL_00120 PE=3 SV=1 - [A0A068E3Q1_STAXY]	47	36.6938	4.89404	1	15	1.48466	0.0110193
A0A060MSF6	Putative amino acid transporter OS=Staphylococcus xylosus GN=SXYL_02679 PE=4 SV=1 - [A0A060MSF6_STAXY]	1.69	51.0227	9.20264	2	1	1.48192	0.0113992
A0A090M350	Flavohemoprotein OS=Staphylococcus xylosus GN=hmpB PE=3 SV=1 - [A0A090M350_STAXY]	27.56	42.6407	5.12256	1	3	1.47808	0.0119536
A0A068E9L4	TetR family transcriptional regulator OS=Staphylococcus xylosus GN=SXYL_00484 PE=4 SV=1 - [A0A068E9L4_STAXY]	6.04	20.5505	5.42725	1	1	1.47524	0.0123797
A0A068EE50	Uncharacterized protein OS=Staphylococcus xylosus GN=SXYLSMQ121_2082 PE=4 SV=1 - [A0A068EE50_STAXY]	11.02	27.1469	9.01221	2	2	1.47389	0.0125862
A0A090M4K5	50S ribosomal protein L33 OS=Staphylococcus xylosus GN=rpmG3 PE=3 SV=1 - [A0A090M4K5_STAXY]	14.89	5.35069	9.81787	1	1	1.46942	0.0132972
A0A068E6N0	Magnesium and cobalt efflux protein CorC OS=Staphylococcus xylosus GN=SXYLSMQ121_1994 PE=4 SV=1 - [A0A068E6N0_STAXY]	12.19	50.6966	4.67822	2	5	1.44804	0.0172462
A0A068E713	Cationic amino acid transporter OS=Staphylococcus xylosus GN=SXYLSMQ121_2114 PE=4 SV=1 - [A0A068E713_STAXY]	2.63	54.4318	8.51416	2	1	1.43513	0.0201358
A0A068EDW3	Quinolone resistance protein norA OS=Staphylococcus xylosus GN=SXYLSMQ121_2002 PE=4 SV=1 - [A0A068EDW3_STAXY]	2.07	42.4178	9.20264	2	1	1.43378	0.0204629
A0A060MNZ5	30S ribosomal protein S3 OS=Staphylococcus xylosus GN=rpsC PE=3 SV=1 - [A0A060MNZ5_STAXY]	62.21	24.017	9.80322	1	17	1.43214	0.0208674
A0A060MK74	Aldehyde dehydrogenase OS=Staphylococcus xylosus GN=SXYLSMQ121_2440 PE=3 SV=1 - [A0A060MK74_STAXY]	48.42	51.765	4.83057	2	17	1.42192	0.0235552
A0A068E1P0	Uncharacterized protein OS=Staphylococcus xylosus GN=SXYL_00197 PE=4 SV=1 - [A0A068E1P0_STAXY]	9.09	16.1606	9.30518	1	1	1.41563	0.0253656
A0A068E137	ADP-dependent (S)-NAD(P)H-hydrate dehydratase OS=Staphylococcus xylosus GN=nnrD PE=3 SV=1 - [A0A068E137_STAXY]	17.71	29.6191	6.34131	1	5	1.41544	0.0254242
A0A068E538	Putative glycosyl/glycerophosphate transferases involved in teichoic acid biosynthesis TagF/TagB/EpsJ/RodC OS=Staphylococcus xylosus GN=SXYLSMQ121_0227 PE=4 SV=1 - [A0A068E538_STAXY]	21.25	84.8644	8.77783	2	15	1.41499	0.0255568
A0A060MN39	Thymidylate kinase OS=Staphylococcus xylosus GN=tmk PE=3 SV=1 - [A0A060MN39_STAXY]	43.41	23.2301	5.17334	1	10	1.41096	0.0267932
A0A068E8Y8	Oxygen-dependent choline dehydrogenase OS=Staphylococcus xylosus GN=betA PE=3 SV=1 - [A0A068E8Y8_STAXY]	11.96	62.3142	7.54736	2	7	1.40451	0.0288876
A0A068E7K7	30S ribosomal protein S2 OS=Staphylococcus xylosus GN=rpsB PE=3 SV=1 - [A0A068E7K7_STAXY]	64.89	29.7174	5.64307	1	22	1.40266	0.029514
A0A068EA88	Manganese ABC transporter, ATP-binding protein SitB OS=Staphylococcus xylosus GN=SXYLSMQ121_2485 PE=3 SV=1 - [A0A068EA88_STAXY]	35.1	27.3378	8.92432	2	7	1.39983	0.0304992
A0A068E7R4	Transcriptional regulator OS=Staphylococcus xylosus GN=SXYLSMQ121_2191 PE=4 SV=1 - [A0A068E7R4_STAXY]	11.46	34.1436	5.50342	2	3	1.39492	0.0322791
A0A068EA75	Galactose operon repressor, GalR-LacI family of transcriptional regulators OS=Staphylococcus xylosus GN=SXYLSMQ121_0661 PE=4 SV=1 - [A0A068EA75_STAXY]	10.48	37.798	9.01221	2	2	1.39101	0.0337627
A0A068E6D9	50S ribosomal protein L23 OS=Staphylococcus xylosus GN=rplW PE=3 SV=1 - [A0A068E6D9_STAXY]	69.23	10.5317	9.90576	1	9	1.38953	0.0343416
A0A068E6T0	Oligopeptide ABC transporter, permease protein OS=Staphylococcus xylosus GN=oppC PE=3 SV=1 - [A0A068E6T0_STAXY]	9.3	39.5961	6.17627	1	2	1.38829	0.034832
A0A060MQI6	50S ribosomal protein L14 OS=Staphylococcus xylosus GN=rplN PE=3 SV=1 - [A0A060MQI6_STAXY]	73.77	13.1092	10.1255	1	12	1.37953	0.0384928
A0A068E4G3	ABC-type polar amino acid transport system ATPase component OS=Staphylococcus xylosus GN=SXYL_01006 PE=3 SV=1 - [A0A068E4G3_STAXY]	5.42	26.5999	6.56592	1	1	1.37623	0.0399617
A0A068E9F2	Isochorismatase OS=Staphylococcus xylosus GN=SXYLSMQ121_0416 PE=4 SV=1 - [A0A068E9F2_STAXY]	12.97	20.5988	6.69775	2	2	1.3707	0.0425358
A0A068EA24	Lipid A export ATP-binding/permease protein MsbA OS=Staphylococcus xylosus GN=SXYLSMQ121_2053 PE=3 SV=1 - [A0A068EA24_STAXY]	22.9	64.249	6.55127	1	1	1.37033	0.0427093
A0A068E7M5	Histidine kinase OS=Staphylococcus xylosus GN=SXYLSMQ121_1113 PE=4 SV=1 - [A0A068E7M5_STAXY]	1.67	62.0423	5.94775	2	1	1.36999	0.0428737
A0A090KBH0	N-acetylmuramoyl-L-alanine amidase Sle1 OS=Staphylococcus xylosus GN=sle1 PE=4 SV=1 - [A0A090KBH0_STAXY]	26.52	34.5109	9.51025	2	7	1.3678	0.0439451
C6ZDJ2	Translation initiation factor IF-2 OS=Staphylococcus xylosus GN=infB PE=3 SV=1 - [C6ZDJ2_STAXY]	44.73	77.1396	5.16064	1	1	1.36638	0.0446473
A0A068EB99	30S ribosomal protein S4 OS=Staphylococcus xylosus GN=rpsD PE=3 SV=1 - [A0A068EB99_STAXY]	63	23.1181	9.68604	1	12	1.35945	0.0482397
A0A068E542	FmtC (MrpF) protein involved in methicillin resistance OS=Staphylococcus xylosus GN=SXYLSMQ121_1439 PE=4 SV=1 - [A0A068E542_STAXY]	4.99	96.9129	9.29053	2	4	1.35623	0.0500005
A0A068EB84	Membrane protein OS=Staphylococcus xylosus GN=SXYL_02622 PE=4 SV=1 - [A0A068EB84_STAXY]	12.61	13.0893	9.30518	1	2	1.35539	0.0504643
A0A068E2S9	Putative monooxygenase OS=Staphylococcus xylosus GN=SXYL_00648 PE=4 SV=1 - [A0A068E2S9_STAXY]	36.1	41.4932	9.48096	1	12	1.35436	0.0510451
A0A068E4A2	Holliday junction ATP-dependent DNA helicase RuvA OS=Staphylococcus xylosus GN=ruvA PE=3 SV=1 - [A0A068E4A2_STAXY]	44	21.9297	5.43994	1	7	1.34983	0.0536604
A0A068EF95	3-ketoacyl-CoA thiolase OS=Staphylococcus xylosus GN=SXYLSMQ121_2477 PE=3 SV=1 - [A0A068EF95_STAXY]	6.85	41.6051	4.95752	2	3	1.34748	0.0550674
A0A068ED22	ComK regulator OS=Staphylococcus xylosus GN=SXYL_01815 PE=4 SV=1 - [A0A068ED22_STAXY]	6.94	16.4642	5.10986	1	1	1.34722	0.0552245
A0A068EEY8	Proton/glutamate symport protein OS=Staphylococcus xylosus GN=gltT PE=4 SV=1 - [A0A068EEY8_STAXY]	8.02	45.638	8.73389	1	2	1.34491	0.0566437
A0A068E9Q9	Phosphoglycerate kinase OS=Staphylococcus xylosus GN=pgk PE=3 SV=1 - [A0A068E9Q9_STAXY]	64.39	42.3891	4.88135	1	2	1.34477	0.0567322
A0A060MBV1	UPF0413 protein OS=Staphylococcus xylosus GN=SXYL_01930 PE=4 SV=1 - [A0A060MBV1_STAXY]	2.67	30.583	5.33838	1	1	1.34322	0.0576996
A0A068E9T0	Putative permease OS=Staphylococcus xylosus GN=SXYLSMQ121_2320 PE=4 SV=1 - [A0A068E9T0_STAXY]	2.98	43.9319	9.49561	2	1	1.33926	0.0602483
A0A068E2P5	Uncharacterized protein OS=Staphylococcus xylosus GN=SXYLSMQ121_0603 PE=4 SV=1 - [A0A068E2P5_STAXY]	11.11	52.0368	4.91943	4	4	1.33878	0.0605653
A0A060MEE0	ATP synthase epsilon chain OS=Staphylococcus xylosus GN=atpC PE=3 SV=1 - [A0A060MEE0_STAXY]	26.12	14.6465	4.99561	1	4	1.33691	0.0618096
A0A068E5R3	D-3-phosphoglycerate dehydrogenase OS=Staphylococcus xylosus GN=SXYLSMQ121_1426 PE=4 SV=1 - [A0A068E5R3_STAXY]	4.87	34.8914	4.97021	2	1	1.33658	0.0620283
A0A068E945	Long-chain-fatty-acid--CoA ligase OS=Staphylococcus xylosus GN=SXYLSMQ121_0271 PE=4 SV=1 - [A0A068E945_STAXY]	0.5	271.067	5.85889	1	1	1.33589	0.0624977
A0A068E2L1	Putative transcriptional regulator of sugar metabolism OS=Staphylococcus xylosus GN=SXYL_00564 PE=4 SV=1 - [A0A068E2L1_STAXY]	16.14	28.7419	7.25439	1	3	1.3358	0.0625568
A0A060MEP0	50S ribosomal protein L36 OS=Staphylococcus xylosus GN=rpmJ PE=3 SV=1 - [A0A060MEP0_STAXY]	24.32	4.23239	10.3745	1	1	1.33274	0.064666
A0A068EB14	Short-chain dehydrogenase/reductase SDR OS=Staphylococcus xylosus GN=SXYLSMQ121_1007 PE=3 SV=1 - [A0A068EB14_STAXY]	4.88	26.4718	5.22412	2	1	1.33181	0.0653164
A0A090M5B7	Teichoic acid biosynthesis protein OS=Staphylococcus xylosus GN=SXYL_02676 PE=4 SV=1 - [A0A090M5B7_STAXY]	1.37	86.3932	8.66064	1	1	1.33165	0.065433
A0A068E7K6	50S ribosomal protein L25 OS=Staphylococcus xylosus GN=rplY PE=3 SV=1 - [A0A068E7K6_STAXY]	40.83	23.9041	4.33545	1	8	1.33105	0.0658528
A0A090K2U0	Uncharacterized protein OS=Staphylococcus xylosus GN=SXYL_01465 PE=4 SV=1 - [A0A090K2U0_STAXY]	8.59	73.2151	4.80518	2	6	1.32941	0.0670274
A0A068E2M4	Cardiolipin synthase OS=Staphylococcus xylosus GN=cls1 PE=3 SV=1 - [A0A068E2M4_STAXY]	13.36	56.9172	7.1665	1	8	1.325	0.0702781
A0A068E5T9	Sucrose operon repressor ScrR, LacI family OS=Staphylococcus xylosus GN=SXYLSMQ121_0864 PE=4 SV=1 - [A0A068E5T9_STAXY]	4.38	35.7651	5.36377	2	1	1.32365	0.0713029
A0A060MNH4	Thioredoxin reductase OS=Staphylococcus xylosus GN=SXYLSMQ121_1307 PE=4 SV=1 - [A0A060MNH4_STAXY]	42.68	36.8276	5.63037	2	15	1.32327	0.0715953
A0A090K7F0	tRNA pseudouridine synthase B OS=Staphylococcus xylosus GN=truB PE=3 SV=1 - [A0A090K7F0_STAXY]	42.3	34.3938	6.65381	1	3	1.32273	0.072012
A0A090KAT8	Putative membrane protein OS=Staphylococcus xylosus GN=SXYL_02262 PE=4 SV=1 - [A0A090KAT8_STAXY]	5.04	28.4571	6.63916	1	1	1.32152	0.0729487
A0A068E5H8	Energy-coupling factor transporter ATP-binding protein EcfA OS=Staphylococcus xylosus GN=ecfA PE=3 SV=1 - [A0A068E5H8_STAXY]	5.92	33.3092	6.25244	2	2	1.32076	0.0735367
A0A060MAS8	30S ribosomal protein S12 OS=Staphylococcus xylosus GN=rpsL PE=3 SV=1 - [A0A060MAS8_STAXY]	47.45	15.3504	11.3706	1	11	1.32003	0.0741134
A0A060MG92	Uncharacterized protein OS=Staphylococcus xylosus GN=SXYL_00079 PE=4 SV=1 - [A0A060MG92_STAXY]	6.5	14.478	4.88135	1	1	1.31995	0.0741725
A0A068EA98	CDP-glycerol:poly(Glycerophosphate) glycerophosphotransferase OS=Staphylococcus xylosus GN=SXYLSMQ121_2495 PE=4 SV=1 - [A0A068EA98_STAXY]	6.87	124.879	6.85889	2	8	1.31914	0.0748188
A0A060MIZ6	30S ribosomal protein S13 OS=Staphylococcus xylosus GN=rpsM PE=3 SV=1 - [A0A060MIZ6_STAXY]	51.24	13.7656	10.4185	1	11	1.31829	0.0754969
A0A068EBJ3	GTPase Obg OS=Staphylococcus xylosus GN=obg PE=3 SV=1 - [A0A068EBJ3_STAXY]	42.23	47.4581	5.45264	1	17	1.31467	0.0784517
A0A068E7J2	2-amino-4-hydroxy-6-hydroxymethyldihydropteridine pyrophosphokinase OS=Staphylococcus xylosus GN=folK PE=4 SV=1 - [A0A068E7J2_STAXY]	6.92	18.2404	4.91943	1	1	1.31389	0.0791011
A0A060MBG2	Putative glycosyl transferase OS=Staphylococcus xylosus GN=SXYL_02101 PE=4 SV=1 - [A0A060MBG2_STAXY]	2.83	39.144	7.40088	1	1	1.31181	0.0808588
A0A090JY71	Uncharacterized protein OS=Staphylococcus xylosus GN=SXYL_00091 PE=4 SV=1 - [A0A090JY71_STAXY]	19.66	13.4458	4.97021	2	2	1.31167	0.080978
A0A068E941	GTP-binding protein TypA OS=Staphylococcus xylosus GN=SXYL_01826 PE=4 SV=1 - [A0A068E941_STAXY]	57.56	69.3945	4.98291	1	33	1.31108	0.0814807
A0A060MI71	30S ribosomal protein S5 OS=Staphylococcus xylosus GN=rpsE PE=3 SV=1 - [A0A060MI71_STAXY]	67.27	17.5856	10.1987	1	14	1.30829	0.0839082
A0A068E327	Zinc ABC transporter, periplasmic-binding protein ZnuA OS=Staphylococcus xylosus GN=SXYLSMQ121_0410 PE=3 SV=1 - [A0A068E327_STAXY]	2.45	37.0333	6.03662	2	1	1.30745	0.0846534
A0A060MBC4	7-carboxy-7-deazaguanine synthase OS=Staphylococcus xylosus GN=queE PE=3 SV=1 - [A0A060MBC4_STAXY]	17.65	27.0816	5.33838	2	4	1.30658	0.0854275
A0A068E5S4	Uncharacterized protein OS=Staphylococcus xylosus GN=SXYLSMQ121_1669 PE=4 SV=1 - [A0A068E5S4_STAXY]	13.18	15.3038	7.56201	2	2	1.30605	0.0859028
A0A060MJQ3	TM2 domain family protein OS=Staphylococcus xylosus GN=SXYL_00078 PE=4 SV=1 - [A0A060MJQ3_STAXY]	18.81	11.6542	9.75928	1	3	1.30271	0.0889546
A0A068EA29	Transport permease protein OS=Staphylococcus xylosus GN=tagG PE=3 SV=1 - [A0A068EA29_STAXY]	9.02	30.9513	9.01221	1	2	1.30142	0.0901564
A0A060MQ60	Fructose-bisphosphate aldolase OS=Staphylococcus xylosus GN=fba PE=4 SV=1 - [A0A060MQ60_STAXY]	55.59	30.6745	4.93213	1	17	1.30063	0.0909043
A0A068E4M2	Riboflavin biosynthesis protein RibBA OS=Staphylococcus xylosus GN=ribBA PE=3 SV=1 - [A0A068E4M2_STAXY]	28.75	43.5997	4.93213	2	13	1.30002	0.0914813
A0A068EC52	DNA-binding protein OS=Staphylococcus xylosus GN=SXYLSMQ121_1367 PE=4 SV=1 - [A0A068EC52_STAXY]	14.29	20.9157	6.12549	2	2	1.29902	0.092439
A0A068EC76	ABC transporter ATP-binding protein OS=Staphylococcus xylosus GN=SXYL_01482 PE=4 SV=1 - [A0A068EC76_STAXY]	51.5	60.0543	4.91943	1	27	1.29559	0.0957767
A0A068EAK9	Elongation factor G OS=Staphylococcus xylosus GN=fusA PE=3 SV=1 - [A0A068EAK9_STAXY]	66.67	77.0833	4.89404	1	41	1.29348	0.0978827
A0A068EB34	Uncharacterized protein OS=Staphylococcus xylosus GN=SXYLSMQ121_1027 PE=4 SV=1 - [A0A068EB34_STAXY]	9.4	17.1197	9.64209	2	3	1.29192	0.0994707
A0A068E5U6	Uncharacterized protein OS=Staphylococcus xylosus GN=SXYLSMQ121_1689 PE=4 SV=1 - [A0A068E5U6_STAXY]	26.26	46.0742	4.97021	1	3	1.2919	0.0994947
A0A060MLZ9	Putative DUF1027 domain protein OS=Staphylococcus xylosus GN=SXYL_01996 PE=4 SV=1 - [A0A060MLZ9_STAXY]	17.32	15.2665	4.729	1	1	1.28578	0.105927
A0A068E8N5	Ribonuclease Y OS=Staphylococcus xylosus GN=rny PE=3 SV=1 - [A0A068E8N5_STAXY]	40.27	58.3599	5.35107	3	23	1.2847	0.107101
A0A090M0Z8	1-acyl-sn-glycerol-3-phosphate acyltransferase OS=Staphylococcus xylosus GN=SXYL_01137 PE=3 SV=1 - [A0A090M0Z8_STAXY]	45.63	23.4175	9.5835	2	13	1.28449	0.107325
A0A068E420	PTS system, mannitol-specific IIB component OS=Staphylococcus xylosus GN=SXYLSMQ121_0760 PE=4 SV=1 - [A0A068E420_STAXY]	1.76	54.9294	5.65576	2	1	1.28424	0.107604
A0A060MPD5	tRNA (guanine-N(7)-)-methyltransferase OS=Staphylococcus xylosus GN=trmB PE=3 SV=1 - [A0A060MPD5_STAXY]	9.48	25.0465	6.55127	2	2	1.28377	0.108115
A0A068E2N0	TetR family regulatory protein of MDR cluster OS=Staphylococcus xylosus GN=SXYL_00591 PE=4 SV=1 - [A0A068E2N0_STAXY]	10.99	21.7414	9.17334	1	1	1.28115	0.111034
A0A068ECK8	Putative transcriptional regulator OS=Staphylococcus xylosus GN=SXYL_01605 PE=4 SV=1 - [A0A068ECK8_STAXY]	15.19	26.8696	5.16064	1	4	1.28059	0.111667
A0A090K959	Putative serine/threonine protein kinase OS=Staphylococcus xylosus GN=SXYL_01668 PE=4 SV=1 - [A0A090K959_STAXY]	28.34	77.2736	5.77002	2	18	1.28059	0.111669
A0A068E7F8	GTPase HflX OS=Staphylococcus xylosus GN=hflX PE=3 SV=1 - [A0A068E7F8_STAXY]	26.52	47.1113	6.37939	2	10	1.27762	0.115069
A0A077RDB0	Uncharacterized protein OS=Staphylococcus xylosus PE=4 SV=1 - [A0A077RDB0_STAXY]	2.81	44.3904	5.10986	1	1	1.27713	0.115635
C6ZDI2	Riboflavin biosynthesis protein RibD OS=Staphylococcus xylosus GN=ribD PE=3 SV=1 - [C6ZDI2_STAXY]	27.95	38.6478	6.1001	2	9	1.27548	0.117575
A0A068E6M7	tRNA-specific 2-thiouridylase MnmA OS=Staphylococcus xylosus GN=mnmA PE=3 SV=1 - [A0A068E6M7_STAXY]	26.22	41.7846	5.22412	2	9	1.27548	0.117575
A0A068E3D2	Nitrite reductase [NAD(P)H] large subunit OS=Staphylococcus xylosus GN=SXYLSMQ121_0530 PE=4 SV=1 - [A0A068E3D2_STAXY]	5.98	89.0868	5.37646	2	5	1.27507	0.118063
A0A068E4L8	Autolysin OS=Staphylococcus xylosus GN=SXYLSMQ121_1031 PE=4 SV=1 - [A0A068E4L8_STAXY]	41.9	32.3863	7.03467	2	10	1.27489	0.118275
A0A068EC44	Putative carboxy-terminal processing proteinase ctpA OS=Staphylococcus xylosus GN=SXYLSMQ121_1357 PE=3 SV=1 - [A0A068EC44_STAXY]	21.59	54.7985	8.96826	2	10	1.27484	0.11833
Q9X2M1	Betaine-aldehyde dehydrogenase OS=Staphylococcus xylosus GN=cudA PE=3 SV=1 - [Q9X2M1_STAXY]	9.05	54.7417	4.90674	1	3	1.27239	0.121279
A0A068EAE2	Nitrilotriacetate monooxygenase component A OS=Staphylococcus xylosus GN=SXYLSMQ121_2158 PE=4 SV=1 - [A0A068EAE2_STAXY]	2.07	49.2151	5.84619	2	1	1.27063	0.123434
A0A060MAR3	Protein translocase subunit SecE OS=Staphylococcus xylosus GN=secE PE=3 SV=1 - [A0A060MAR3_STAXY]	23.73	6.88973	8.47021	3	2	1.27061	0.123464
A0A068E6W1	Protein nagD homolog OS=Staphylococcus xylosus GN=nagD PE=4 SV=1 - [A0A068E6W1_STAXY]	24.71	28.1354	4.70361	1	6	1.26903	0.12542
A0A068E8Y3	Cell division protein DivIB OS=Staphylococcus xylosus GN=divIB PE=3 SV=1 - [A0A068E8Y3_STAXY]	31.86	33.2872	8.66064	2	8	1.26786	0.12689
A0A068EBC3	Manganese ABC transporter, periplasmic-binding protein SitA OS=Staphylococcus xylosus GN=SXYLSMQ121_2483 PE=3 SV=1 - [A0A068EBC3_STAXY]	3.79	35.6142	5.68115	1	1	1.26724	0.127675
A0A090K9H4	DNA polymerase X family protein OS=Staphylococcus xylosus GN=SXYL_01799 PE=4 SV=1 - [A0A090K9H4_STAXY]	37.19	64.6854	5.42725	1	1	1.26472	0.130904
A0A060MJ38	30S ribosomal protein S17 OS=Staphylococcus xylosus GN=rpsQ PE=3 SV=1 - [A0A060MJ38_STAXY]	41.38	10.1845	9.80322	1	3	1.26391	0.131959
A0A068E7F2	Methyltransferase small domain protein OS=Staphylococcus xylosus GN=SXYL_02379 PE=4 SV=1 - [A0A068E7F2_STAXY]	18.81	22.7448	7.04932	1	4	1.26329	0.132771
A0A068E5E8	50S ribosomal protein L19 OS=Staphylococcus xylosus GN=rplS PE=3 SV=1 - [A0A068E5E8_STAXY]	59.48	13.3646	11.3706	1	8	1.26154	0.135092
A0A068E5G9	TPR-repeat-containing protein, putative component of Menaquinone-cytochrome C reductase OS=Staphylococcus xylosus GN=SXYL_01386 PE=4 SV=1 - [A0A068E5G9_STAXY]	23.61	48.1496	4.2085	1	9	1.26136	0.135337
A0A060MQJ5	50S ribosomal protein L3 OS=Staphylococcus xylosus GN=rplC PE=3 SV=1 - [A0A060MQJ5_STAXY]	59.36	23.6302	9.5249	2	11	1.25884	0.138732
A0A068E539	ABC-type Na+ efflux pump, permease component OS=Staphylococcus xylosus GN=SXYL_00609 PE=4 SV=1 - [A0A068E539_STAXY]	12.11	45.7085	9.23193	1	4	1.2575	0.140568
A0A060ME53	30S ribosomal protein S7 OS=Staphylococcus xylosus GN=rpsG PE=3 SV=1 - [A0A060ME53_STAXY]	63.46	17.8145	9.93506	1	10	1.25689	0.141404
A0A090K7E6	DNA translocase FtsK OS=Staphylococcus xylosus GN=ftsK PE=4 SV=1 - [A0A090K7E6_STAXY]	16.52	90.8634	8.93896	2	13	1.25526	0.143676
A0A068E7J7	ATP-dependent zinc metalloprotease FtsH OS=Staphylococcus xylosus GN=ftsH PE=3 SV=1 - [A0A068E7J7_STAXY]	46.08	76.2607	5.10986	1	31	1.2543	0.145038
A0A090KBX1	NADP oxidoreductase, coenzyme f420-dependent OS=Staphylococcus xylosus GN=SXYL_02597 PE=4 SV=1 - [A0A090KBX1_STAXY]	10.37	26.6447	5.07178	2	2	1.25286	0.14708
A0A060MGY5	50S ribosomal protein L21 OS=Staphylococcus xylosus GN=rplU PE=3 SV=1 - [A0A060MGY5_STAXY]	71.57	11.2831	9.80322	1	9	1.25272	0.147283
A0A060ME04	Uncharacterized protein OS=Staphylococcus xylosus GN=SXYL_02437 PE=4 SV=1 - [A0A060ME04_STAXY]	11.49	9.84198	5.41455	1	1	1.25038	0.150675
A0A060MMJ8	D-aminoacyl-tRNA deacylase OS=Staphylococcus xylosus GN=dtd PE=3 SV=1 - [A0A060MMJ8_STAXY]	26	16.5856	5.16064	1	4	1.24896	0.15276
A0A068E5L3	Uncharacterized protein OS=Staphylococcus xylosus GN=SXYL_01700 PE=3 SV=1 - [A0A068E5L3_STAXY]	43.22	22.4186	7.03467	1	8	1.24863	0.153257
A0A068EAK3	Putative membrane protein OS=Staphylococcus xylosus GN=SXYL_00832 PE=4 SV=1 - [A0A068EAK3_STAXY]	7.79	8.87774	7.89893	1	1	1.24499	0.15873
A0A068E4S1	Adenine-specific methyltransferase OS=Staphylococcus xylosus GN=SXYLSMQ121_1091 PE=4 SV=1 - [A0A068E4S1_STAXY]	15.24	35.6129	4.89404	2	5	1.24354	0.160958
A0A068EBB7	Enoyl-CoA hydratase [isoleucine degradation] OS=Staphylococcus xylosus GN=SXYLSMQ121_2478 PE=3 SV=1 - [A0A068EBB7_STAXY]	19.02	84.3037	5.66846	2	12	1.24327	0.161368
A0A090K2P6	Ribosomal RNA small subunit methyltransferase H OS=Staphylococcus xylosus GN=rsmH PE=3 SV=1 - [A0A090K2P6_STAXY]	58.22	34.8712	6.31592	2	15	1.2427	0.162251
A0A068E497	Putative exported protein OS=Staphylococcus xylosus GN=SXYL_00914 PE=4 SV=1 - [A0A068E497_STAXY]	37.5	6.28931	5.18604	1	3	1.24181	0.163644
A0A068E8C2	Adapter protein MecA OS=Staphylococcus xylosus GN=mecA PE=3 SV=1 - [A0A068E8C2_STAXY]	9.66	28.4165	4.48779	1	2	1.24177	0.163716
K8DVG8	DltE OS=Staphylococcus xylosus GN=dltE PE=3 SV=1 - [K8DVG8_STAXY]	11.86	27.9152	5.17334	2	3	1.24042	0.165845
A0A068E6D3	CBS domain protein OS=Staphylococcus xylosus GN=SXYL_02011 PE=4 SV=1 - [A0A068E6D3_STAXY]	2.92	38.3693	5.84619	1	1	1.23986	0.166726
A0A068EB60	D-alanine aminotransferase OS=Staphylococcus xylosus GN=SXYLSMQ121_1052 PE=3 SV=1 - [A0A068EB60_STAXY]	45.91	31.6221	5.021	1	1	1.23948	0.167336
A0A090JY89	Probable transglycosylase sceD 2 OS=Staphylococcus xylosus GN=sceD2 PE=4 SV=1 - [A0A090JY89_STAXY]	11.93	25.6999	4.22119	3	2	1.23938	0.1675
A0A068E7T8	Acetyltransferase, GNAT family OS=Staphylococcus xylosus GN=SXYL_02366 PE=4 SV=1 - [A0A068E7T8_STAXY]	20.96	18.9574	5.021	1	4	1.23919	0.167791
A0A060MJ23	30S ribosomal protein S8 OS=Staphylococcus xylosus GN=rpsH PE=3 SV=1 - [A0A060MJ23_STAXY]	73.48	14.8111	9.49561	1	13	1.23823	0.169337
A0A068E4A9	Protein-export membrane protein SecD OS=Staphylococcus xylosus GN=SXYLSMQ121_1159 PE=3 SV=1 - [A0A068E4A9_STAXY]	20.18	84.0446	9.15869	2	16	1.23815	0.169469
A0A068E862	DNA gyrase subunit B OS=Staphylococcus xylosus GN=gyrB PE=3 SV=1 - [A0A068E862_STAXY]	39.31	72.1758	5.45264	1	24	1.23616	0.172709
A0A060MQF5	Phenolic acid decarboxylase OS=Staphylococcus xylosus GN=padA PE=4 SV=1 - [A0A060MQF5_STAXY]	12.57	21.2593	4.70361	1	3	1.23591	0.173107
A0A090M0D5	ABC transporter ATP-binding protein OS=Staphylococcus xylosus GN=SXYL_00882 PE=3 SV=1 - [A0A090M0D5_STAXY]	25.23	74.0203	4.99561	2	15	1.23583	0.173238
A0A068ED00	Succinate dehydrogenase cytochrome b558 subunit OS=Staphylococcus xylosus GN=SXYLSMQ121_1652 PE=4 SV=1 - [A0A068ED00_STAXY]	3.45	23.2456	9.45166	2	1	1.23447	0.175497
A0A060MEA8	RNA polymerase sigma factor OS=Staphylococcus xylosus GN=SXYLSMQ121_0842 PE=3 SV=1 - [A0A060MEA8_STAXY]	6.25	29.4582	5.71924	2	3	1.2337	0.176767
A0A068E5L5	Branched-chain amino acid transport system II carrier protein OS=Staphylococcus xylosus GN=brnQ2 PE=4 SV=1 - [A0A068E5L5_STAXY]	4.25	48.5014	9.08545	1	2	1.23181	0.179953
A0A068E4V0	Pseudouridine synthase OS=Staphylococcus xylosus GN=rluB PE=3 SV=1 - [A0A068E4V0_STAXY]	41.22	27.9821	9.61279	1	14	1.23147	0.18054
A0A060MNI1	3-hydroxyacyl-[acyl-carrier-protein] dehydratase FabZ OS=Staphylococcus xylosus GN=fabZ PE=3 SV=1 - [A0A060MNI1_STAXY]	48.97	15.9062	5.98584	1	9	1.22997	0.1831
A0A068E7U4	N-acetyl-L,L-diaminopimelate deacetylase-like protein OS=Staphylococcus xylosus GN=SXYL_02371 PE=4 SV=1 - [A0A068E7U4_STAXY]	14.54	43.8296	5.30029	1	6	1.22986	0.183289
A0A068E3G0	Cardiolipin synthase OS=Staphylococcus xylosus GN=cls2 PE=3 SV=1 - [A0A068E3G0_STAXY]	5.26	56.8165	5.98584	1	3	1.22971	0.183546
A0A068EDX2	Transport ATP-binding protein CydD OS=Staphylococcus xylosus GN=SXYLSMQ121_2012 PE=3 SV=1 - [A0A068EDX2_STAXY]	7.31	61.5158	7.1665	2	5	1.22871	0.185281
A0A068E627	Amino acid ABC transporter, amino acid-binding/permease protein OS=Staphylococcus xylosus GN=SXYLSMQ121_0970 PE=4 SV=1 - [A0A068E627_STAXY]	14.14	53.6267	9.0708	2	6	1.22829	0.186017
A0A068E7N6	Translation initiation factor IF-3 OS=Staphylococcus xylosus GN=infC PE=3 SV=1 - [A0A068E7N6_STAXY]	54.86	20.2598	9.65674	2	11	1.22783	0.186806
A0A060MK38	LysR family transcriptional regulator OS=Staphylococcus xylosus GN=SXYL_02180 PE=4 SV=1 - [A0A060MK38_STAXY]	5.63	32.9718	5.80811	1	1	1.22771	0.187023
A0A068E7K9	tRNA-specific adenosine deaminase OS=Staphylococcus xylosus GN=tadA PE=3 SV=1 - [A0A068E7K9_STAXY]	9.2	18.3014	8.32373	2	1	1.22709	0.18811
A0A068E8X1	Aspartate carbamoyltransferase OS=Staphylococcus xylosus GN=pyrB PE=3 SV=1 - [A0A068E8X1_STAXY]	23.67	34.074	4.85596	1	6	1.227	0.188272
A0A068E4H8	Transport permease protein OS=Staphylococcus xylosus GN=SXYLSMQ121_0986 PE=3 SV=1 - [A0A068E4H8_STAXY]	11.65	31.0486	9.26123	2	3	1.22664	0.188911
A0A090K3S3	2,3-bisphosphoglycerate-independent phosphoglycerate mutase OS=Staphylococcus xylosus GN=gpmI PE=3 SV=1 - [A0A090K3S3_STAXY]	43.56	56.1387	4.76709	2	21	1.2265	0.189153
A0A060ME22	UPF0374 protein SXYLSMQ121_0961 OS=Staphylococcus xylosus GN=SXYLSMQ121_0961 PE=3 SV=1 - [A0A060ME22_STAXY]	58.33	21.6457	5.99854	2	8	1.22603	0.18998
A0A068E631	DNA topoisomerase 1 OS=Staphylococcus xylosus GN=topA PE=3 SV=1 - [A0A068E631_STAXY]	38.37	79.0015	8.79248	2	23	1.22585	0.190301
A0A060MK69	7-cyano-7-deazaguanine synthase OS=Staphylococcus xylosus GN=queC PE=3 SV=1 - [A0A060MK69_STAXY]	13	24.8771	5.07178	1	2	1.22557	0.1908
A0A068E857	Flavohemoprotein (Hemoglobin-like protein) (Flavohemoglobin) (Nitric oxide dioxygenase) OS=Staphylococcus xylosus GN=SXYLSMQ121_1730 PE=3 SV=1 - [A0A068E857_STAXY]	26.77	42.7968	5.18604	1	1	1.22528	0.191318
A0A068EB49	SAM-dependent methyltransferase, MraW methylase family OS=Staphylococcus xylosus GN=SXYLSMQ121_1042 PE=4 SV=1 - [A0A068EB49_STAXY]	7.53	20.7958	6.26514	2	2	1.22494	0.191925
A0A068E8R3	Uridylate kinase OS=Staphylococcus xylosus GN=pyrH PE=3 SV=1 - [A0A068E8R3_STAXY]	44.58	26.0122	5.33838	1	10	1.22485	0.192085
A0A090K392	Putative aluminium resistance protein OS=Staphylococcus xylosus GN=SXYL_01570 PE=4 SV=1 - [A0A090K392_STAXY]	24.03	45.5684	5.21143	2	9	1.2247	0.19235
A0A060MEN2	30S ribosomal protein S9 OS=Staphylococcus xylosus GN=rpsI PE=3 SV=1 - [A0A060MEN2_STAXY]	36.92	14.5268	10.6382	2	7	1.22457	0.192585
A0A060MIR0	Transcription termination factor Rho OS=Staphylococcus xylosus GN=rho PE=3 SV=1 - [A0A060MIR0_STAXY]	45.21	49.7752	8.63135	1	22	1.22408	0.193461
A0A068E703	Branched-chain alpha-keto acid dehydrogenase, E1 component, alpha subunit OS=Staphylococcus xylosus GN=SXYLSMQ121_1275 PE=4 SV=1 - [A0A068E703_STAXY]	25	36.946	5.24951	2	8	1.22404	0.193543
A0SJA1	Chromosomal replication initiator protein DnaA OS=Staphylococcus xylosus GN=dnaA PE=3 SV=1 - [A0SJA1_STAXY]	36.48	52.3181	5.77002	1	20	1.22227	0.196751
A0A060MCB5	Cell division protein ftsA OS=Staphylococcus xylosus GN=SXYLSMQ121_1627 PE=3 SV=1 - [A0A060MCB5_STAXY]	47.58	53.0001	4.4751	2	20	1.2216	0.197985
C6ZDK0	MarR family transcriptional regulator OS=Staphylococcus xylosus GN=SXYL_02163 PE=4 SV=1 - [C6ZDK0_STAXY]	64.63	16.9729	5.68115	2	11	1.22101	0.19906
A0A068E3B8	Ribokinase OS=Staphylococcus xylosus GN=SXYLSMQ121_0778 PE=3 SV=1 - [A0A068E3B8_STAXY]	19.16	30.9136	4.65283	2	5	1.21926	0.202307
A0A090K3A4	Uncharacterized protein OS=Staphylococcus xylosus GN=SXYL_00138 PE=4 SV=1 - [A0A090K3A4_STAXY]	22.34	20.8563	5.19873	2	4	1.2181	0.204479
A0A068E5P3	UDP-N-acetylglucosamine 1-carboxyvinyltransferase OS=Staphylococcus xylosus GN=murA1 PE=3 SV=1 - [A0A068E5P3_STAXY]	35.32	44.8523	5.40186	1	13	1.21802	0.204638
A0A068E6Z9	Diphosphomevalonate decarboxylase OS=Staphylococcus xylosus GN=SXYLSMQ121_2104 PE=4 SV=1 - [A0A068E6Z9_STAXY]	1.83	36.1429	5.43994	2	1	1.2174	0.205811
A0A090K0S1	Siderophore biosynthesis protein, IucA/IucC family OS=Staphylococcus xylosus GN=sfaD PE=4 SV=1 - [A0A090K0S1_STAXY]	10.4	75.1601	5.45264	1	1	1.21718	0.206218
A0A068EDN3	Carboxylesterase OS=Staphylococcus xylosus GN=SXYLSMQ121_1912 PE=4 SV=1 - [A0A068EDN3_STAXY]	28.05	28.0969	4.76709	2	6	1.21669	0.207153
A0A068EAX6	Epoxyqueuosine (OQ) reductase QueG OS=Staphylococcus xylosus GN=SXYL_01007 PE=4 SV=1 - [A0A068EAX6_STAXY]	12.5	42.2202	6.15088	1	4	1.21625	0.208001
A0A060MES5	50S ribosomal protein L2 OS=Staphylococcus xylosus GN=rplB PE=3 SV=1 - [A0A060MES5_STAXY]	51.99	30.3256	10.77	1	17	1.21518	0.210041
A0A090K3G3	Malonyl CoA-acyl carrier protein transacylase OS=Staphylococcus xylosus GN=fabD PE=3 SV=1 - [A0A090K3G3_STAXY]	26.62	33.8291	4.71631	2	8	1.21502	0.210353
P51184	PTS system sucrose-specific EIIBC component OS=Staphylococcus xylosus GN=scrA PE=3 SV=1 - [PTSBC_STAXY]	5.83	51.2932	8.36768	1	3	1.21389	0.212546
A0A068EDT7	Di-/tripeptide transporter OS=Staphylococcus xylosus GN=SXYLSMQ121_1972 PE=3 SV=1 - [A0A068EDT7_STAXY]	5.58	55.0185	9.27588	2	2	1.21371	0.212895
A0A068E2F4	Phage infection protein OS=Staphylococcus xylosus GN=SXYLSMQ121_0144 PE=4 SV=1 - [A0A068E2F4_STAXY]	28.72	52.9478	5.87158	2	13	1.21341	0.213471
A0A068E377	Oxidoreductase, short chain dehydrogenase/reductase family OS=Staphylococcus xylosus GN=SXYLSMQ121_0470 PE=4 SV=1 - [A0A068E377_STAXY]	5.88	29.1557	4.98291	2	1	1.21157	0.217089
A0A060MLU4	UPF0403 protein OS=Staphylococcus xylosus GN=SXYL_01415 PE=4 SV=1 - [A0A060MLU4_STAXY]	9.72	16.1706	4.62744	2	2	1.21024	0.219734
A0A068ECN8	ATP-dependent protease ATPase subunit HslU OS=Staphylococcus xylosus GN=hslU PE=3 SV=1 - [A0A068ECN8_STAXY]	48.61	52.5405	5.31299	4	2	1.20949	0.221231
A0A060MI45	Translation initiation factor IF-1 OS=Staphylococcus xylosus GN=infA PE=3 SV=1 - [A0A060MI45_STAXY]	75	8.27433	7.41553	1	5	1.20844	0.223363
A0A090K8Q4	Prephenate dehydrogenase OS=Staphylococcus xylosus GN=tyrA PE=4 SV=1 - [A0A090K8Q4_STAXY]	20.66	40.6049	5.36377	2	7	1.2081	0.224043
A0A068EEL9	50S ribosomal protein L1 OS=Staphylococcus xylosus GN=rplA PE=3 SV=1 - [A0A068EEL9_STAXY]	70.13	24.9711	9.15869	1	22	1.20805	0.224143
A0A068EBP6	GTP-binding protein YqeH, required for biogenesis of 30S ribosome subunit OS=Staphylococcus xylosus GN=SXYL_01260 PE=4 SV=1 - [A0A068EBP6_STAXY]	36.96	41.5088	6.45557	1	11	1.20787	0.224522
A0A068E756	Di/tripeptide permease YjdL OS=Staphylococcus xylosus GN=SXYLSMQ121_1971 PE=3 SV=1 - [A0A068E756_STAXY]	10.32	55.7491	9.48096	2	5	1.2073	0.225668
A0A090M1K9	Dihydrolipoyl dehydrogenase OS=Staphylococcus xylosus GN=lpdA PE=4 SV=1 - [A0A090M1K9_STAXY]	21.35	51.4855	5.18604	2	9	1.20725	0.225769
A0A090K8U0	Phosphoglycerate kinase OS=Staphylococcus xylosus GN=pgk PE=3 SV=1 - [A0A090K8U0_STAXY]	62.63	42.39	4.79248	1	1	1.20628	0.227759
A0A068E417	Putative secreted protein, YBBR-like protein OS=Staphylococcus xylosus GN=SXYLSMQ121_0755 PE=4 SV=1 - [A0A068E417_STAXY]	29.03	34.2929	5.24951	2	10	1.20556	0.229237
A0A068E888	Uncharacterized protein OS=Staphylococcus xylosus GN=SXYLSMQ121_2366 PE=4 SV=1 - [A0A068E888_STAXY]	18.55	25.8031	4.83057	2	4	1.20466	0.231117
A0A068E894	PBS lyase HEAT-like repeat domain protein OS=Staphylococcus xylosus GN=SXYLSMQ121_1348 PE=4 SV=1 - [A0A068E894_STAXY]	18.82	42.7338	4.83057	2	4	1.20383	0.232845
A0A090LYY6	PTS system glucose-specific EIICBA component OS=Staphylococcus xylosus GN=ptsG PE=4 SV=1 - [A0A090LYY6_STAXY]	37.61	73.3824	5.70654	2	23	1.20324	0.234093
A0A068ED59	Cytochrome d ubiquinol oxidase subunit I OS=Staphylococcus xylosus GN=SXYLSMQ121_1707 PE=4 SV=1 - [A0A068ED59_STAXY]	8.2	50.1712	8.63135	3	4	1.20265	0.235319
A0A060MLS8	Cell division inhibitor OS=Staphylococcus xylosus GN=SXYLSMQ121_1926 PE=4 SV=1 - [A0A060MLS8_STAXY]	25.5	34.1628	9.14404	2	8	1.20259	0.235461
A0A068EDE2	Tryptophan--tRNA ligase OS=Staphylococcus xylosus GN=trpS PE=3 SV=1 - [A0A068EDE2_STAXY]	28.88	37.1091	7.35693	2	10	1.20191	0.236885
A0A068E5M2	Uncharacterized protein OS=Staphylococcus xylosus GN=SXYL_00770 PE=4 SV=1 - [A0A068E5M2_STAXY]	17.16	29.702	6.69775	1	5	1.20187	0.236972
A0A068E565	Uncharacterized protein OS=Staphylococcus xylosus GN=SXYLSMQ121_1474 PE=4 SV=1 - [A0A068E565_STAXY]	12.9	18.0092	5.71924	2	2	1.20153	0.237695
A0A068E3X3	Protein translocase subunit SecY OS=Staphylococcus xylosus GN=secY PE=3 SV=1 - [A0A068E3X3_STAXY]	9.3	47.3025	9.78857	1	4	1.20001	0.240961
A0A090KA05	Argininosuccinate synthase OS=Staphylococcus xylosus GN=argG PE=3 SV=1 - [A0A090KA05_STAXY]	30.42	44.4417	5.14795	2	12	1.19979	0.241424
A7KJG6	Transcription termination/antitermination protein NusG OS=Staphylococcus xylosus GN=nusG PE=3 SV=1 - [A7KJG6_STAXY]	62.64	20.6397	5.35107	1	10	1.19897	0.243193
K8DVZ4	General stress protein 26 OS=Staphylococcus xylosus GN=SXYL_00055 PE=4 SV=1 - [K8DVZ4_STAXY]	24.82	16.3312	5.35107	2	3	1.19756	0.246259
A0A068E8W1	Fibronectin/fibrinogen binding protein OS=Staphylococcus xylosus GN=SXYL_01680 PE=4 SV=1 - [A0A068E8W1_STAXY]	38.05	65.7107	7.13721	1	19	1.19755	0.246299
A0A068EAU2	Putative O-methyltransferase OS=Staphylococcus xylosus GN=SXYLSMQ121_2278 PE=4 SV=1 - [A0A068EAU2_STAXY]	8.71	27.991	7.03467	2	2	1.19633	0.248969
A0A060MMI3	Uridine kinase OS=Staphylococcus xylosus GN=udk PE=3 SV=1 - [A0A060MMI3_STAXY]	64.73	23.632	5.23682	1	12	1.19592	0.249874
A0A068EDS8	Iron compound ABC uptake transporter substrate-binding protein OS=Staphylococcus xylosus GN=sstD PE=4 SV=1 - [A0A068EDS8_STAXY]	43.97	38.1266	5.65576	1	16	1.19423	0.253651
A0A090K098	Major facilitator superfamily protein OS=Staphylococcus xylosus GN=SXYL_00572 PE=3 SV=1 - [A0A090K098_STAXY]	11.89	49.2271	8.66064	2	4	1.19293	0.256566
A0A068E4E9	Transcription regulator OS=Staphylococcus xylosus GN=SXYL_00964 PE=4 SV=1 - [A0A068E4E9_STAXY]	33.33	11.1239	8.30908	1	3	1.19274	0.256996
A0A068E7F3	Iron(III) dicitrate transport system permease protein FecD OS=Staphylococcus xylosus GN=SXYLSMQ121_2086 PE=4 SV=1 - [A0A068E7F3_STAXY]	2.44	35.8038	9.75928	2	1	1.18968	0.26401
A0A090K2B1	DNA topoisomerase 4 subunit A OS=Staphylococcus xylosus GN=parC PE=3 SV=1 - [A0A090K2B1_STAXY]	42	90.5492	6.58057	2	30	1.18959	0.264214
A0A060MME7	Ribosomal silencing factor RsfS OS=Staphylococcus xylosus GN=rsfS PE=3 SV=1 - [A0A060MME7_STAXY]	66.67	13.6009	5.33838	2	11	1.18945	0.264537
A0A068E7N4	Uncharacterized protein OS=Staphylococcus xylosus GN=SXYLSMQ121_2166 PE=4 SV=1 - [A0A068E7N4_STAXY]	20.25	18.0736	4.22119	2	2	1.18882	0.265998
A0A068E5R8	50S ribosomal protein L32 OS=Staphylococcus xylosus GN=rpmF PE=3 SV=1 - [A0A068E5R8_STAXY]	50.88	6.47629	10.0083	1	2	1.18829	0.267226
A0A060MI88	50S ribosomal protein L5 OS=Staphylococcus xylosus GN=rplE PE=3 SV=1 - [A0A060MI88_STAXY]	72.07	20.2547	9.0415	1	15	1.18779	0.268399
A0A068E8N3	Phage-related protein OS=Staphylococcus xylosus GN=SXYLSMQ121_1513 PE=4 SV=1 - [A0A068E8N3_STAXY]	14.76	23.7031	8.55811	2	3	1.18767	0.268686
A0A090LYG3	Nitroreductase family protein OS=Staphylococcus xylosus GN=SXYL_00229 PE=4 SV=1 - [A0A090LYG3_STAXY]	67.79	23.4927	5.22412	2	16	1.18673	0.270893
A0A068E940	UPF0382 membrane protein OS=Staphylococcus xylosus GN=SXYL_02265 PE=4 SV=1 - [A0A068E940_STAXY]	5.79	13.0781	9.46631	1	1	1.18614	0.272284
A0A090M388	Serine protease HtrA-like OS=Staphylococcus xylosus GN=SXYL_01910 PE=4 SV=1 - [A0A090M388_STAXY]	12.98	66.2783	5.37646	1	1	1.18608	0.272428
A0A068E7X7	UPF0753 protein SXYLSMQ121_2414 OS=Staphylococcus xylosus GN=SXYLSMQ121_2414 PE=3 SV=1 - [A0A068E7X7_STAXY]	1.02	100.318	6.1001	2	1	1.18496	0.275093
A0A060MNU2	DNA-directed RNA polymerase subunit alpha OS=Staphylococcus xylosus GN=rpoA PE=3 SV=1 - [A0A060MNU2_STAXY]	64.65	34.9442	4.83057	1	23	1.18484	0.275375
A0A068E9M8	Uncharacterized protein OS=Staphylococcus xylosus GN=SXYLSMQ121_1883 PE=4 SV=1 - [A0A068E9M8_STAXY]	4.19	19.8752	5.08447	2	1	1.18444	0.276336
A0A060MFJ4	Uncharacterized protein OS=Staphylococcus xylosus GN=SXYL_00338 PE=4 SV=1 - [A0A060MFJ4_STAXY]	25	7.75301	4.94482	1	1	1.18422	0.276875
A0A060MLG4	Rrf2 family transcriptional regulator OS=Staphylococcus xylosus GN=SXYL_01589 PE=4 SV=1 - [A0A060MLG4_STAXY]	17.05	14.0853	6.771	2	2	1.184	0.277394
A0A068E4U6	Uncharacterized protein OS=Staphylococcus xylosus GN=SXYLSMQ121_0514 PE=4 SV=1 - [A0A068E4U6_STAXY]	7.38	14.3214	9.15869	2	1	1.18377	0.277939
A0A090JZK9	Putative oxidoreductase OS=Staphylococcus xylosus GN=SXYL_00561 PE=4 SV=1 - [A0A090JZK9_STAXY]	28.99	37.9694	5.64307	2	10	1.18346	0.278696
A0A068E7L4	Methylenetetrahydrofolate--tRNA-(uracil-5-)-methyltransferase TrmFO OS=Staphylococcus xylosus GN=trmFO PE=3 SV=1 - [A0A068E7L4_STAXY]	40.23	48.4077	5.66846	2	17	1.18327	0.279151
A0A060MPP2	Putative lipoprotein OS=Staphylococcus xylosus GN=SXYL_00971 PE=4 SV=1 - [A0A060MPP2_STAXY]	8.52	41.7321	7.6792	1	4	1.18268	0.280586
A0A060MI48	Putative membrane protein OS=Staphylococcus xylosus GN=SXYL_01011 PE=4 SV=1 - [A0A060MI48_STAXY]	13.97	14.8434	9.67139	1	2	1.18217	0.281821
A0A090K316	Putative methyltransferase OS=Staphylococcus xylosus GN=SXYL_01855 PE=4 SV=1 - [A0A090K316_STAXY]	28.28	44.7857	6.22705	3	10	1.18181	0.282687
A0A068E7F1	Putative Fe-S oxidoreductase OS=Staphylococcus xylosus GN=SXYLSMQ121_1043 PE=4 SV=1 - [A0A068E7F1_STAXY]	19.87	36.4139	5.87158	2	6	1.18123	0.284105
A0A060MI08	Uncharacterized protein OS=Staphylococcus xylosus GN=SXYL_01085 PE=4 SV=1 - [A0A060MI08_STAXY]	52.98	35.0791	5.30029	1	15	1.1806	0.285653
A0A068E6U7	Teichoic acids export ATP-binding protein TagH OS=Staphylococcus xylosus GN=tagH PE=3 SV=1 - [A0A068E6U7_STAXY]	40.53	29.8935	8.6167	1	11	1.18048	0.285945
A0A068E2D3	Exopolyphosphatase OS=Staphylococcus xylosus GN=SXYLSMQ121_0468 PE=4 SV=1 - [A0A068E2D3_STAXY]	12.4	57.8122	7.12256	2	6	1.18011	0.286862
A0A060MLT3	Triosephosphate isomerase OS=Staphylococcus xylosus GN=tpiA PE=3 SV=1 - [A0A060MLT3_STAXY]	86.17	27.3497	4.71631	1	17	1.17984	0.287523
A0A090K1M5	Uncharacterized protein OS=Staphylococcus xylosus GN=SXYL_01027 PE=4 SV=1 - [A0A090K1M5_STAXY]	38.03	42.9179	6.90283	2	13	1.17946	0.288468
A0A068E3P7	Aminopeptidase S (Leu, Val, Phe, Tyr preference) OS=Staphylococcus xylosus GN=SXYLSMQ121_0949 PE=4 SV=1 - [A0A068E3P7_STAXY]	44.66	46.4831	5.021	3	23	1.17907	0.289439
A0A068E8Q8	Proline--tRNA ligase OS=Staphylococcus xylosus GN=proS PE=3 SV=1 - [A0A068E8Q8_STAXY]	41.7	63.6564	5.0083	3	22	1.17831	0.291329
A0A068E7V1	Allophanate hydrolase 2 subunit 1 OS=Staphylococcus xylosus GN=SXYLSMQ121_1188 PE=4 SV=1 - [A0A068E7V1_STAXY]	4.17	27.3167	5.2749	2	1	1.17749	0.293375
A0A060MHR6	DEAD-box ATP-dependent RNA helicase CshA OS=Staphylococcus xylosus GN=cshA PE=3 SV=1 - [A0A060MHR6_STAXY]	39.76	56.7866	9.43701	1	21	1.17683	0.295046
A0A068EAU3	Putative amino acid ligase found clustered with an amidotransferase OS=Staphylococcus xylosus GN=SXYLSMQ121_0937 PE=4 SV=1 - [A0A068EAU3_STAXY]	45.56	49.0579	7.00537	2	18	1.17654	0.295786
A0A060MNZ8	50S ribosomal protein L4 OS=Staphylococcus xylosus GN=rplD PE=3 SV=1 - [A0A060MNZ8_STAXY]	38.65	22.3831	10.1548	1	9	1.17591	0.297368
A0A060MM39	Rhodanese domain-containing protein OS=Staphylococcus xylosus GN=SXYL_01320 PE=4 SV=1 - [A0A060MM39_STAXY]	55.47	14.9009	9.77393	1	6	1.17549	0.298433
A0A068E7B4	DNA topoisomerase 4 subunit B OS=Staphylococcus xylosus GN=parE PE=3 SV=1 - [A0A068E7B4_STAXY]	31.83	74.6127	6.84424	1	23	1.17472	0.300406
A0A090K2L5	Putative acetyltransferase OS=Staphylococcus xylosus GN=SXYL_01674 PE=4 SV=1 - [A0A090K2L5_STAXY]	23.14	27.111	7.86963	2	4	1.17456	0.300799
K8DVH1	Uncharacterized protein OS=Staphylococcus xylosus GN=SXYL_00057 PE=4 SV=1 - [K8DVH1_STAXY]	6.29	17.0926	6.85889	2	1	1.17433	0.301405
A0A068E8V2	Probable dual-specificity RNA methyltransferase RlmN OS=Staphylococcus xylosus GN=rlmN PE=3 SV=1 - [A0A068E8V2_STAXY]	37.91	41.9654	6.29053	1	13	1.17357	0.303363
A0A060MJ47	30S ribosomal protein S10 OS=Staphylococcus xylosus GN=rpsJ PE=3 SV=1 - [A0A060MJ47_STAXY]	52.94	11.5833	9.78857	1	8	1.17333	0.303962
A0A060MQE3	30S ribosomal protein S11 OS=Staphylococcus xylosus GN=rpsK PE=3 SV=1 - [A0A060MQE3_STAXY]	41.09	13.8574	11.2095	1	5	1.17299	0.304852
A0A060MFM3	Pseudouridine synthase OS=Staphylococcus xylosus GN=SXYLSMQ121_1616 PE=3 SV=1 - [A0A060MFM3_STAXY]	47.21	34.7257	6.17627	2	13	1.17245	0.306258
A0A068E4G1	Pyruvate oxidase, CidC OS=Staphylococcus xylosus GN=SXYLSMQ121_0364 PE=3 SV=1 - [A0A068E4G1_STAXY]	48.28	64.0012	5.84619	2	24	1.17224	0.306781
A0A068EAL0	Membrane protein insertase YidC OS=Staphylococcus xylosus GN=yidC PE=3 SV=1 - [A0A068EAL0_STAXY]	22.15	32.8741	9.59814	1	7	1.172	0.307408
A0A060MNZ2	50S ribosomal protein L24 OS=Staphylococcus xylosus GN=rplX PE=3 SV=1 - [A0A060MNZ2_STAXY]	35.24	11.5793	9.62744	1	7	1.17123	0.309436
A0A060MHS6	50S ribosomal protein L27 OS=Staphylococcus xylosus GN=rpmA PE=3 SV=1 - [A0A060MHS6_STAXY]	34.04	10.2245	10.3745	1	3	1.17079	0.310578
A0A068E583	Lysophospholipase OS=Staphylococcus xylosus GN=SXYLSMQ121_1499 PE=4 SV=1 - [A0A068E583_STAXY]	23.7	35.6884	8.89502	2	7	1.17064	0.310966
A0A090LZN0	Putative amino acid transporter OS=Staphylococcus xylosus GN=SXYL_00634 PE=4 SV=1 - [A0A090LZN0_STAXY]	5.84	50.4516	9.29053	2	3	1.16987	0.312986
A0A060MMJ2	Putative cysteine desulfurase OS=Staphylococcus xylosus GN=SXYL_01238 PE=4 SV=1 - [A0A060MMJ2_STAXY]	22.31	42.7085	5.37646	2	9	1.16973	0.313373
A0A068E7Z9	Inositol-1-monophosphatase OS=Staphylococcus xylosus GN=SXYLSMQ121_1685 PE=4 SV=1 - [A0A068E7Z9_STAXY]	26.57	30.1085	5.59229	2	6	1.16953	0.313885
A0A090K3J1	Cysteine desulfurase OS=Staphylococcus xylosus GN=csd PE=4 SV=1 - [A0A090K3J1_STAXY]	33.74	45.6298	5.05908	2	10	1.16923	0.314696
A0A068E6U9	DNA primase OS=Staphylococcus xylosus GN=dnaG PE=3 SV=1 - [A0A068E6U9_STAXY]	35.86	69.4987	5.51611	1	19	1.16917	0.314845
A0A068E9G0	Putative membrane protein OS=Staphylococcus xylosus GN=SXYLSMQ121_0426 PE=4 SV=1 - [A0A068E9G0_STAXY]	10.53	67.6232	7.18115	2	6	1.16882	0.315762
A0A068E8R1	Histidinol-phosphate aminotransferase OS=Staphylococcus xylosus GN=hisC PE=3 SV=1 - [A0A068E8R1_STAXY]	20.23	39.5712	5.03369	2	6	1.16824	0.317311
A0A068EEL4	DNA-directed RNA polymerase subunit beta' OS=Staphylococcus xylosus GN=rpoC PE=3 SV=1 - [A0A068EEL4_STAXY]	61.72	135.166	6.72705	2	79	1.16792	0.318184
A0A060MB12	LmbE family protein OS=Staphylococcus xylosus GN=SXYL_02294 PE=4 SV=1 - [A0A060MB12_STAXY]	17.19	24.7682	4.57666	1	3	1.1675	0.319308
A0A068EA51	Integral membrane protein OS=Staphylococcus xylosus GN=SXYL_02231 PE=4 SV=1 - [A0A068EA51_STAXY]	1.94	33.8508	9.99365	1	1	1.16744	0.319451
A0A068EAE7	RpiR family transcriptional regulator OS=Staphylococcus xylosus GN=SXYL_02317 PE=4 SV=1 - [A0A068EAE7_STAXY]	6.32	32.1555	7.32764	1	2	1.16738	0.319613
A0A060MI35	50S ribosomal protein L13 OS=Staphylococcus xylosus GN=rplM PE=3 SV=1 - [A0A060MI35_STAXY]	77.93	16.3324	9.40771	1	14	1.16513	0.325695
A0A060MN37	Glycerol-3-phosphate acyltransferase OS=Staphylococcus xylosus GN=plsY PE=3 SV=1 - [A0A060MN37_STAXY]	6.93	21.9994	9.90576	2	1	1.1644	0.327669
A0A068E7Y3	Putative Cytosolic Protein OS=Staphylococcus xylosus GN=SXYL_01813 PE=4 SV=1 - [A0A068E7Y3_STAXY]	9.64	10.0444	9.72998	1	1	1.16439	0.327696
A0A090K4Z5	Putative ABC-type transport system ATPase component OS=Staphylococcus xylosus GN=SXYL_02164 PE=3 SV=1 - [A0A090K4Z5_STAXY]	18.25	63.5466	6.29053	2	9	1.16327	0.330787
A0A090K6C8	Shikimate dehydrogenase (NADP(+)) OS=Staphylococcus xylosus GN=aroE PE=3 SV=1 - [A0A090K6C8_STAXY]	51.32	29.5422	5.0083	2	10	1.16312	0.331175
A0A068E909	ABC transporter ATP-binding protein OS=Staphylococcus xylosus GN=SXYLSMQ121_0236 PE=4 SV=1 - [A0A068E909_STAXY]	12.67	25.3684	7.91357	2	2	1.1629	0.331794
A0A090K884	Segregation and condensation protein B OS=Staphylococcus xylosus GN=scpB PE=3 SV=1 - [A0A090K884_STAXY]	17.78	20.2612	4.41162	2	3	1.1624	0.33318
A0A090K0A4	L-lactate permease OS=Staphylococcus xylosus GN=SXYL_00577 PE=4 SV=1 - [A0A090K0A4_STAXY]	13.32	56.9425	8.90967	2	5	1.16235	0.333314
A0A068E8H1	Uncharacterized protein OS=Staphylococcus xylosus GN=SXYLSMQ121_2441 PE=4 SV=1 - [A0A068E8H1_STAXY]	6.4	21.8662	9.56885	2	1	1.16167	0.335186
A0A068E898	Alkyl hydroperoxide reductase protein F OS=Staphylococcus xylosus GN=ahpF PE=3 SV=1 - [A0A068E898_STAXY]	48.13	54.6539	4.7417	1	21	1.16132	0.336177
A0A068E6N3	Cys-tRNA(Pro)/Cys-tRNA(Cys) deacylase OS=Staphylococcus xylosus GN=SXYLSMQ121_1999 PE=3 SV=1 - [A0A068E6N3_STAXY]	15.53	17.9523	8.1626	2	3	1.16076	0.337736
A0A060MQT1	Phosphoesterase, DHH family protein OS=Staphylococcus xylosus GN=SXYL_00014 PE=4 SV=1 - [A0A060MQT1_STAXY]	16.03	73.548	5.26221	1	10	1.16	0.339868
A0A068E477	PTS ascorbate transporter subunit IIC OS=Staphylococcus xylosus GN=ulaA PE=4 SV=1 - [A0A068E477_STAXY]	4.43	47.6625	9.14404	1	2	1.15923	0.342037
A0A060MQH5	50S ribosomal protein L6 OS=Staphylococcus xylosus GN=rplF PE=3 SV=1 - [A0A060MQH5_STAXY]	76.4	19.5302	9.43701	1	12	1.15881	0.3432
A0A068E5X2	Glutathione peroxidase OS=Staphylococcus xylosus GN=bsaA PE=3 SV=1 - [A0A068E5X2_STAXY]	42.68	18.0249	5.07178	1	6	1.15796	0.345607
A0A068E693	Ferrichrome-binding periplasmic protein OS=Staphylococcus xylosus GN=SXYLSMQ121_0657 PE=4 SV=1 - [A0A068E693_STAXY]	36	34.107	8.85107	3	9	1.15772	0.346311
A0A068E4Y5	tRNA-dihydrouridine synthase OS=Staphylococcus xylosus GN=dus PE=3 SV=1 - [A0A068E4Y5_STAXY]	37.73	37.464	6.04932	1	11	1.15727	0.347589
A0A068EAV1	PTS system, trehalose-specific IIB component OS=Staphylococcus xylosus GN=treP PE=4 SV=1 - [A0A068EAV1_STAXY]	10.32	51.1566	7.09326	1	5	1.15664	0.349396
A0A068E4X6	Putative N6-adenine-specific DNA methylase OS=Staphylococcus xylosus GN=SXYLSMQ121_1339 PE=4 SV=1 - [A0A068E4X6_STAXY]	42.18	42.9288	5.08447	2	15	1.15649	0.349817
A0A068E764	L-threonine 3-dehydrogenase OS=Staphylococcus xylosus GN=SXYL_02308 PE=4 SV=1 - [A0A068E764_STAXY]	40.31	35.5356	4.80518	1	11	1.15646	0.349904
A0A060MDC8	30S ribosomal protein S20 OS=Staphylococcus xylosus GN=rpsT PE=3 SV=1 - [A0A060MDC8_STAXY]	57.83	9.04792	10.8433	1	8	1.15619	0.350686
A0A068E9B2	LysR family regulatory protein CidR OS=Staphylococcus xylosus GN=SXYL_00364 PE=4 SV=1 - [A0A068E9B2_STAXY]	11.68	33.7106	6.3667	1	4	1.15609	0.35096
A0A068E2W6	Bacitracin export ATP-binding protein BceA OS=Staphylococcus xylosus GN=SXYLSMQ121_0325 PE=4 SV=1 - [A0A068E2W6_STAXY]	4.74	27.9834	7.6792	2	1	1.15576	0.351901
A0A060MGD0	Protein in cluster with ribosomal protein L32p, Firmicutes subfamily OS=Staphylococcus xylosus GN=SXYL_01808 PE=4 SV=1 - [A0A060MGD0_STAXY]	35.71	21.1672	4.32275	1	5	1.15552	0.352596
A0A068E638	Uncharacterized protein OS=Staphylococcus xylosus GN=SXYLSMQ121_0612 PE=4 SV=1 - [A0A068E638_STAXY]	26.6	22.3463	5.10986	2	5	1.1555	0.352667
A0A068EAW5	Lipid A export ATP-binding/permease protein MsbA OS=Staphylococcus xylosus GN=SXYLSMQ121_0962 PE=3 SV=1 - [A0A068EAW5_STAXY]	13.84	64.9926	7.03467	2	7	1.15414	0.356601
A0A068E7P2	Uncharacterized protein OS=Staphylococcus xylosus GN=SXYLSMQ121_2309 PE=4 SV=1 - [A0A068E7P2_STAXY]	24.39	14.4281	5.10986	2	3	1.15383	0.357506
A7KJH5	UDP-N-acetylglucosamine 1-carboxyvinyltransferase OS=Staphylococcus xylosus GN=murA2 PE=3 SV=1 - [A7KJH5_STAXY]	46.32	44.9834	5.49072	1	19	1.15377	0.357676
A0A068E7I7	Nucleoside permease NupC OS=Staphylococcus xylosus GN=nupC PE=4 SV=1 - [A0A068E7I7_STAXY]	12.62	43.4948	8.89502	1	4	1.15349	0.35849
A0A060MN32	Large-conductance mechanosensitive channel OS=Staphylococcus xylosus GN=mscL PE=3 SV=1 - [A0A060MN32_STAXY]	33.33	13.2831	4.84326	1	5	1.15308	0.359702
A0A068E9P8	Methionine--tRNA ligase OS=Staphylococcus xylosus GN=metG PE=3 SV=1 - [A0A068E9P8_STAXY]	50.68	75.4345	5.13525	2	30	1.15297	0.360025
A0A068E6P4	Uncharacterized protein OS=Staphylococcus xylosus GN=SXYLSMQ121_0787 PE=4 SV=1 - [A0A068E6P4_STAXY]	2.23	46.3331	5.12256	2	1	1.15269	0.360834
A0A068EB80	Multidrug and toxin extrusion (MATE) family efflux pump YdhE/NorM-like protein OS=Staphylococcus xylosus GN=SXYLSMQ121_2443 PE=4 SV=1 - [A0A068EB80_STAXY]	1.93	50.4442	9.43701	2	1	1.15225	0.362137
A0A068E762	Teichoic acid translocation permease protein TagG OS=Staphylococcus xylosus GN=SXYLSMQ121_0958 PE=4 SV=1 - [A0A068E762_STAXY]	11.15	32.3813	8.80713	2	3	1.15221	0.362256
A0A068E4L6	DEAD-box ATP-dependent RNA helicase CshB OS=Staphylococcus xylosus GN=cshB PE=3 SV=1 - [A0A068E4L6_STAXY]	41.7	50.989	9.20264	2	18	1.15182	0.363396
A0A068E6A9	NADH dehydrogenase OS=Staphylococcus xylosus GN=SXYL_01981 PE=4 SV=1 - [A0A068E6A9_STAXY]	43.28	44.0438	5.8335	1	18	1.15159	0.364089
A0A068E473	ATP-dependent Clp protease ATP-binding subunit ClpX OS=Staphylococcus xylosus GN=clpX PE=3 SV=1 - [A0A068E473_STAXY]	58.81	46.1658	4.61475	2	24	1.15127	0.365027
A0A060MHR8	Adenine phosphoribosyltransferase OS=Staphylococcus xylosus GN=apt PE=3 SV=1 - [A0A060MHR8_STAXY]	58.72	19.1889	4.67822	1	8	1.15094	0.365984
A0A090K6P2	Heptaprenyl diphosphate synthase OS=Staphylococcus xylosus GN=SXYL_01381 PE=3 SV=1 - [A0A090K6P2_STAXY]	11.38	36.6913	8.74854	2	4	1.15033	0.367818
A0A060MJ85	DeoR family transcriptional regulator OS=Staphylococcus xylosus GN=SXYL_00641 PE=4 SV=1 - [A0A060MJ85_STAXY]	18.7	26.688	6.3667	1	4	1.15021	0.368163
A0A068E6V0	Na(+) H(+) antiporter subunit D OS=Staphylococcus xylosus GN=SXYLSMQ121_1826 PE=4 SV=1 - [A0A068E6V0_STAXY]	5.82	55.1631	8.71924	2	3	1.14994	0.368983
A0A060MJL6	DNA-directed RNA polymerase subunit beta OS=Staphylococcus xylosus GN=rpoB PE=3 SV=1 - [A0A060MJL6_STAXY]	48.52	132.949	4.95752	11	57	1.14989	0.36913
A0A068E8U9	Thiamin pyrophosphokinase OS=Staphylococcus xylosus GN=SXYLSMQ121_1588 PE=4 SV=1 - [A0A068E8U9_STAXY]	14.22	23.6521	4.64014	2	2	1.14967	0.369789
A0A060ML60	Phospho-N-acetylmuramoyl-pentapeptide-transferase OS=Staphylococcus xylosus GN=mraY PE=3 SV=1 - [A0A060ML60_STAXY]	7.48	35.2572	8.60205	1	4	1.14939	0.370625
A0A060MN01	Putative tRNA (cytidine(34)-2'-O)-methyltransferase OS=Staphylococcus xylosus GN=SXYLSMQ121_0973 PE=3 SV=1 - [A0A060MN01_STAXY]	24.36	18.0599	5.30029	2	3	1.1489	0.372091
A0A068E9V4	Nitrilotriacetate monooxygenase component A OS=Staphylococcus xylosus GN=SXYLSMQ121_0556 PE=4 SV=1 - [A0A068E9V4_STAXY]	25.39	50.0187	5.12256	2	11	1.14782	0.375346
A0A077RGN8	Uncharacterized protein OS=Staphylococcus xylosus PE=4 SV=1 - [A0A077RGN8_STAXY]	8.62	13.6475	4.64014	1	1	1.14722	0.377144
A0A060MHQ3	Serine-protein kinase RsbW OS=Staphylococcus xylosus GN=rsbW PE=4 SV=1 - [A0A060MHQ3_STAXY]	25	18.0541	4.76709	1	4	1.14712	0.377439
A0A068E280	Hydrolase (HAD superfamily) OS=Staphylococcus xylosus GN=SXYLSMQ121_0403 PE=4 SV=1 - [A0A068E280_STAXY]	7.84	30.7472	4.75439	2	2	1.14542	0.382632
C6ZDJ1	Polyribonucleotide nucleotidyltransferase OS=Staphylococcus xylosus GN=pnp PE=3 SV=1 - [C6ZDJ1_STAXY]	56.96	76.6387	5.05908	2	38	1.14537	0.382782
A0A068E6G2	Protoheme IX farnesyltransferase OS=Staphylococcus xylosus GN=ctaB PE=3 SV=1 - [A0A068E6G2_STAXY]	10.56	33.8492	9.68604	2	3	1.14471	0.384814
A0A068E4W5	3-dehydroquinate synthase OS=Staphylococcus xylosus GN=aroB PE=3 SV=1 - [A0A068E4W5_STAXY]	14.08	40.2417	5.80811	2	5	1.14465	0.384977
A0A068E5C0	Putative nucleic-acid-binding protein implicated in transcription termination OS=Staphylococcus xylosus GN=SXYL_01617 PE=4 SV=1 - [A0A068E5C0_STAXY]	48.94	10.9329	9.27588	1	5	1.14462	0.385089
A0A060MHK6	Elongation factor 4 OS=Staphylococcus xylosus GN=lepA PE=3 SV=1 - [A0A060MHK6_STAXY]	42.83	68.3281	4.99561	1	21	1.14421	0.386355
A0A068E2T4	Cystathionine beta-synthase OS=Staphylococcus xylosus GN=SXYLSMQ121_0280 PE=4 SV=1 - [A0A068E2T4_STAXY]	12.29	32.2885	4.84326	3	4	1.14332	0.389089
A0A068E4J0	Deoxyribodipyrimidine photolyase OS=Staphylococcus xylosus GN=SXYLSMQ121_0056 PE=3 SV=1 - [A0A068E4J0_STAXY]	4.6	54.4365	7.79639	3	2	1.14314	0.389649
A0A068EAV9	N-hydroxyarylamine O-acetyltransferase OS=Staphylococcus xylosus GN=SXYLSMQ121_2303 PE=3 SV=1 - [A0A068EAV9_STAXY]	10.34	30.1279	6.02393	2	2	1.14133	0.395285
A0A060MG52	Putative response regulator ArlR OS=Staphylococcus xylosus GN=arlR PE=4 SV=1 - [A0A060MG52_STAXY]	25.45	25.5144	4.88135	1	5	1.14114	0.395908
A0A060MQJ0	50S ribosomal protein L22 OS=Staphylococcus xylosus GN=rplV PE=3 SV=1 - [A0A060MQJ0_STAXY]	51.28	12.812	9.93506	1	7	1.14106	0.39614
A0A068E5A2	Protein RecA OS=Staphylococcus xylosus GN=recA PE=3 SV=1 - [A0A068E5A2_STAXY]	47.28	37.6945	5.36377	5	15	1.14106	0.396143
A0A068EB90	Ubiquinone/menaquinone biosynthesis methyltransferase UbiE, 2-heptaprenyl-1,4-naphthoquinone methyltransferase OS=Staphylococcus xylosus GN=SXYLSMQ121_2453 PE=4 SV=1 - [A0A068EB90_STAXY]	5.94	23.0567	5.21143	2	1	1.14075	0.397113
A5H0F6	Elastin binding protein-like protein OS=Staphylococcus xylosus GN=ebpS PE=4 SV=1 - [A5H0F6_STAXY]	25.51	57.691	4.77979	2	11	1.14052	0.397845
A0A068EBZ9	Putative oxidoreductase OS=Staphylococcus xylosus GN=SXYLSMQ121_1292 PE=4 SV=1 - [A0A068EBZ9_STAXY]	25.33	33.9683	5.10986	2	9	1.14023	0.398753
A0A068EAE5	Putative oxidoreductase YncB OS=Staphylococcus xylosus GN=SXYLSMQ121_0731 PE=4 SV=1 - [A0A068EAE5_STAXY]	18.51	36.7357	5.12256	4	5	1.14015	0.398993
A0A068E811	Bifunctional protein GlmU OS=Staphylococcus xylosus GN=glmU PE=3 SV=1 - [A0A068E811_STAXY]	41.24	49.0934	5.8335	2	14	1.14007	0.399251
A0A090K7H7	L-lactate dehydrogenase OS=Staphylococcus xylosus GN=ldh1 PE=3 SV=1 - [A0A090K7H7_STAXY]	50.31	34.759	5.12256	2	2	1.13911	0.402312
A0A060MIL8	Oxygen regulatory protein NreC OS=Staphylococcus xylosus GN=nreC PE=4 SV=1 - [A0A060MIL8_STAXY]	17.97	24.5569	5.94775	1	4	1.13879	0.403324
A0A068E5F5	Histidine kinase OS=Staphylococcus xylosus GN=SXYLSMQ121_1301 PE=4 SV=1 - [A0A068E5F5_STAXY]	25.87	61.927	5.43994	2	15	1.13876	0.403399
A0A068EES6	Ribosomal RNA small subunit methyltransferase A OS=Staphylococcus xylosus GN=rsmA PE=3 SV=1 - [A0A068EES6_STAXY]	37.5	33.4264	5.42725	2	10	1.1387	0.403596
A0A068E7D6	Na+/H+ antiporter OS=Staphylococcus xylosus GN=SXYLSMQ121_2066 PE=4 SV=1 - [A0A068E7D6_STAXY]	8.53	67.3758	7.59131	2	5	1.13866	0.403719
A0A060MBV6	NAD kinase OS=Staphylococcus xylosus GN=nadK PE=3 SV=1 - [A0A060MBV6_STAXY]	21.19	30.4064	7.06396	1	6	1.13859	0.40396
A0A068E8A4	Rrf2-linked NADH-flavin reductase OS=Staphylococcus xylosus GN=SXYLSMQ121_0040 PE=4 SV=1 - [A0A068E8A4_STAXY]	3.3	22.6575	4.66553	2	1	1.13826	0.40501
A0A068EC23	CCA-adding enzyme OS=Staphylococcus xylosus GN=cca PE=3 SV=1 - [A0A068EC23_STAXY]	15.54	46.2298	5.96045	2	6	1.13764	0.406985
A0A060MNL8	Type II pantothenate kinase OS=Staphylococcus xylosus GN=coaW PE=3 SV=1 - [A0A060MNL8_STAXY]	13.96	28.8606	5.05908	1	4	1.137	0.409036
A0A068E9V9	ATP-dependent DNA helicase RecQ OS=Staphylococcus xylosus GN=SXYLSMQ121_1978 PE=4 SV=1 - [A0A068E9V9_STAXY]	7.09	67.9985	6.85889	2	3	1.13607	0.412018
A0A060MQ55	50S ribosomal protein L31 type B OS=Staphylococcus xylosus GN=rpmE PE=3 SV=1 - [A0A060MQ55_STAXY]	77.65	9.85279	7.50342	1	6	1.13591	0.412542
A0A068E6T2	3-oxoacyl-[acyl-carrier-protein] synthase 3 OS=Staphylococcus xylosus GN=fabH PE=3 SV=1 - [A0A068E6T2_STAXY]	51.76	33.818	4.88135	1	14	1.13542	0.414144
A0A068E8P9	tRNA pseudouridine synthase B OS=Staphylococcus xylosus GN=truB PE=3 SV=1 - [A0A068E8P9_STAXY]	36.72	34.3698	6.37939	1	1	1.13521	0.414803
A0A068E453	DNA polymerase OS=Staphylococcus xylosus GN=SXYLSMQ121_1114 PE=3 SV=1 - [A0A068E453_STAXY]	35.16	99.4057	4.95752	1	2	1.13459	0.416826
A0A068E717	DNA-binding response regulator ResD OS=Staphylococcus xylosus GN=srrA PE=4 SV=1 - [A0A068E717_STAXY]	49.58	27.8753	5.2749	1	12	1.13456	0.41691
A0A068E5J5	ABC transporter, ATP-binding/permease protein OS=Staphylococcus xylosus GN=SXYLSMQ121_0407 PE=3 SV=1 - [A0A068E5J5_STAXY]	1.18	66.637	7.13721	2	1	1.1342	0.418093
A0A068ED53	Uncharacterized protein OS=Staphylococcus xylosus GN=SXYLSMQ121_1702 PE=4 SV=1 - [A0A068ED53_STAXY]	16.67	10.9926	4.99561	2	2	1.1335	0.420391
A0A060ME07	Transcriptional regulator CtsR OS=Staphylococcus xylosus GN=ctsR PE=4 SV=1 - [A0A060ME07_STAXY]	37.91	17.9913	6.55127	3	5	1.13346	0.420525
A0A068EBF7	Lysine-specific permease OS=Staphylococcus xylosus GN=SXYLSMQ121_1122 PE=4 SV=1 - [A0A068EBF7_STAXY]	5.65	54.0073	8.5874	2	3	1.13331	0.421003
A0A060MHR1	Flavin-utilizing monooxygenase OS=Staphylococcus xylosus GN=SXYLSMQ121_1172 PE=4 SV=1 - [A0A060MHR1_STAXY]	39.76	37.0659	5.31299	2	13	1.13318	0.421419
A0A068E3B6	Protein-disulfide isomerase, related to DsbA OS=Staphylococcus xylosus GN=SXYLSMQ121_0515 PE=4 SV=1 - [A0A068E3B6_STAXY]	17.5	23.147	8.88037	2	3	1.13277	0.422771
A0A060MNX4	50S ribosomal protein L18 OS=Staphylococcus xylosus GN=rplR PE=3 SV=1 - [A0A060MNX4_STAXY]	62.5	13.2752	10.0376	1	11	1.13247	0.423772
A0A068E9S9	UvrABC system protein B OS=Staphylococcus xylosus GN=uvrB PE=3 SV=1 - [A0A068E9S9_STAXY]	40.91	76.513	5.22412	1	30	1.13225	0.424472
A0A068E7S9	Bifunctional protein PyrR OS=Staphylococcus xylosus GN=pyrR PE=3 SV=1 - [A0A068E7S9_STAXY]	45.71	19.8146	4.99561	1	9	1.13212	0.424908
A0A090K4J1	Histidine kinase OS=Staphylococcus xylosus GN=hssS PE=4 SV=1 - [A0A090K4J1_STAXY]	5.88	52.8215	7.50342	2	3	1.13202	0.425263
A0A090K373	Peptide chain release factor 3 OS=Staphylococcus xylosus GN=prfC PE=3 SV=1 - [A0A090K373_STAXY]	23.46	59.4898	5.16064	2	13	1.1318	0.425961
A7KJJ4	Chorismate mutase I OS=Staphylococcus xylosus GN=SXYL_01128 PE=4 SV=1 - [A7KJJ4_STAXY]	30.3	40.62	5.71924	2	11	1.13174	0.426161
A0A060MGV6	Transcription elongation factor GreA OS=Staphylococcus xylosus GN=greA PE=3 SV=1 - [A0A060MGV6_STAXY]	75.32	17.844	4.66553	3	10	1.13111	0.428254
A0A090K347	Bifunctional autolysin OS=Staphylococcus xylosus GN=SXYL_01885 PE=4 SV=1 - [A0A090K347_STAXY]	36.41	162.854	4.83057	1	1	1.13094	0.428818
A0A068E8F8	Poly(Glycerophosphate chain) D-alanine transfer protein DltD OS=Staphylococcus xylosus GN=SXYLSMQ121_1840 PE=4 SV=1 - [A0A068E8F8_STAXY]	32.72	44.043	9.11475	1	1	1.1299	0.432286
A0A060MHU5	50S ribosomal protein L20 OS=Staphylococcus xylosus GN=rplT PE=3 SV=1 - [A0A060MHU5_STAXY]	50.85	13.7556	11.0923	1	10	1.12961	0.433267
A0A068E6L7	ABC transporter ATP-binding protein OS=Staphylococcus xylosus GN=SXYL_02130 PE=3 SV=1 - [A0A068E6L7_STAXY]	32.59	72.8261	5.35107	1	23	1.12926	0.434413
A0A068E8T4	Chromosome partition protein Smc OS=Staphylococcus xylosus GN=smc PE=3 SV=1 - [A0A068E8T4_STAXY]	30.7	136.453	5.33838	2	31	1.12924	0.434489
A7KJH3	GTPase Era OS=Staphylococcus xylosus GN=era PE=3 SV=1 - [A7KJH3_STAXY]	18.39	34.4872	7.35693	1	7	1.12886	0.435747
A0A068ECU6	Guanylate kinase OS=Staphylococcus xylosus GN=gmk PE=3 SV=1 - [A0A068ECU6_STAXY]	26.57	23.9973	5.98584	1	6	1.12804	0.438519
A0A060MLG6	Uncharacterized protein OS=Staphylococcus xylosus GN=SXYL_02204 PE=4 SV=1 - [A0A060MLG6_STAXY]	11.15	30.1555	7.41553	1	4	1.12701	0.441994
A7KJI9	Enolase OS=Staphylococcus xylosus GN=eno PE=3 SV=1 - [A7KJI9_STAXY]	67.74	47.0869	4.65283	1	28	1.12661	0.44335
A0A090K267	Tetratricopeptide repeat protein OS=Staphylococcus xylosus GN=SXYL_01240 PE=4 SV=1 - [A0A090K267_STAXY]	29.41	25.2483	4.53857	2	6	1.12661	0.443363
C6ZDG7	Adenylosuccinate synthetase OS=Staphylococcus xylosus GN=purA PE=3 SV=1 - [C6ZDG7_STAXY]	59.48	47.057	5.33838	1	26	1.12632	0.444333
A0A090K182	Glutamyl-tRNA reductase OS=Staphylococcus xylosus GN=hemA PE=3 SV=1 - [A0A090K182_STAXY]	10.81	49.5877	5.41455	2	5	1.1257	0.446472
A0A068E8Z9	Putative phage integrase OS=Staphylococcus xylosus GN=SXYL_02227 PE=4 SV=1 - [A0A068E8Z9_STAXY]	7.1	21.187	8.35303	1	2	1.12568	0.44653
A0A060MKB6	UvrABC system protein A OS=Staphylococcus xylosus GN=uvrA PE=3 SV=1 - [A0A060MKB6_STAXY]	48.41	104.67	6.26514	5	44	1.12545	0.447317
A0A068E7X0	Endonuclease MutS2 OS=Staphylococcus xylosus GN=mutS2 PE=3 SV=1 - [A0A068E7X0_STAXY]	25.06	88.3042	5.43994	2	21	1.12522	0.448094
A0A068E8A7	2',3'-cyclic-nucleotide 2'-phosphodiesterase OS=Staphylococcus xylosus GN=SXYLSMQ121_1760 PE=4 SV=1 - [A0A068E8A7_STAXY]	2.59	58.0083	5.66846	1	1	1.1251	0.448493
A0A068E868	L-asparaginase OS=Staphylococcus xylosus GN=SXYL_01373 PE=3 SV=1 - [A0A068E868_STAXY]	33.33	35.437	5.69385	1	7	1.12387	0.45275
A0A068E567	Uncharacterized protein OS=Staphylococcus xylosus GN=SXYLSMQ121_0629 PE=4 SV=1 - [A0A068E567_STAXY]	6.53	40.6947	6.32861	2	2	1.12376	0.453107
A0A090M0I9	DNA helicase OS=Staphylococcus xylosus GN=pcrA PE=4 SV=1 - [A0A090M0I9_STAXY]	34.38	84.6419	6.16357	2	26	1.12296	0.455891
A0A068E438	Peptide chain release factor 1 OS=Staphylococcus xylosus GN=prfA PE=3 SV=1 - [A0A068E438_STAXY]	44.13	40.6926	4.93213	1	15	1.12256	0.457248
A0A068ECM1	Translation initiation factor IF-2 OS=Staphylococcus xylosus GN=infB PE=3 SV=1 - [A0A068ECM1_STAXY]	45.58	77.1407	5.17334	1	1	1.12243	0.457727
A0A060MFJ9	UvrABC system protein C OS=Staphylococcus xylosus GN=uvrC PE=3 SV=1 - [A0A060MFJ9_STAXY]	20.34	68.637	9.17334	1	12	1.12237	0.457917
A0A060MIP0	Cobalt-zinc-cadmium resistance protein OS=Staphylococcus xylosus GN=SXYLSMQ121_0509 PE=4 SV=1 - [A0A060MIP0_STAXY]	11.76	31.6168	5.69385	2	3	1.12228	0.458242
A0A090M406	Putative ABC transporter ATP-binding protein OS=Staphylococcus xylosus GN=SXYL_02206 PE=3 SV=1 - [A0A090M406_STAXY]	22.38	64.234	6.43018	1	1	1.12193	0.459436
A0A068E6W0	Putative membrane protein OS=Staphylococcus xylosus GN=SXYL_00884 PE=4 SV=1 - [A0A068E6W0_STAXY]	1.66	39.3871	10.0229	1	1	1.12149	0.460989
A0A068E5Z0	Alcohol dehydrogenase OS=Staphylococcus xylosus GN=SXYLSMQ121_0567 PE=4 SV=1 - [A0A068E5Z0_STAXY]	33.13	35.9706	5.22412	2	10	1.12081	0.46335
A0A060MGE4	Transcriptional regulator MraZ OS=Staphylococcus xylosus GN=mraZ PE=3 SV=1 - [A0A060MGE4_STAXY]	27.27	17.1414	4.88135	1	4	1.12059	0.464128
A0SJA2	DNA gyrase subunit A OS=Staphylococcus xylosus GN=gyrA PE=3 SV=1 - [A0SJA2_STAXY]	30.79	101.104	4.97021	2	33	1.12021	0.465469
A0A068E5Q8	Uncharacterized protein OS=Staphylococcus xylosus GN=SXYL_00485 PE=4 SV=1 - [A0A068E5Q8_STAXY]	36.15	32.1242	5.12256	1	10	1.11982	0.466851
A0A068E707	Ribonuclease R OS=Staphylococcus xylosus GN=rnr PE=3 SV=1 - [A0A068E707_STAXY]	22.39	91.0334	6.17627	2	17	1.1191	0.469386
A0A060MG27	S1 RNA binding domain OS=Staphylococcus xylosus GN=SXYL_01483 PE=4 SV=1 - [A0A060MG27_STAXY]	48.83	34.1335	5.021	1	15	1.11867	0.47089
A0A068E6K3	Uncharacterized protein OS=Staphylococcus xylosus GN=SXYL_02109 PE=4 SV=1 - [A0A068E6K3_STAXY]	13.89	21.0659	7.35693	1	3	1.11859	0.471187
A0A060MBI5	Central glycolytic genes regulator OS=Staphylococcus xylosus GN=gapR PE=4 SV=1 - [A0A060MBI5_STAXY]	39.18	37.9496	7.03467	1	13	1.11831	0.472165
A0A068E3N9	Integral membrane protein OS=Staphylococcus xylosus GN=SXYL_00947 PE=4 SV=1 - [A0A068E3N9_STAXY]	7.93	37.3671	9.42236	1	3	1.11812	0.47283
A0A068E4Q6	Phosphoserine phosphatase OS=Staphylococcus xylosus GN=SXYLSMQ121_1076 PE=4 SV=1 - [A0A068E4Q6_STAXY]	24.93	42.4949	4.70361	2	8	1.11808	0.472997
A0A068E9X5	Transcriptional repressor of the fructose operon, DeoR family OS=Staphylococcus xylosus GN=SXYLSMQ121_1998 PE=4 SV=1 - [A0A068E9X5_STAXY]	12.3	28.2129	8.22119	2	4	1.11764	0.474558
A0A060MH01	Trigger factor OS=Staphylococcus xylosus GN=tig PE=3 SV=1 - [A0A060MH01_STAXY]	48.62	48.7321	4.33545	2	19	1.1173	0.47575
A0A068E5D0	N utilization substance protein B homolog OS=Staphylococcus xylosus GN=nusB PE=3 SV=1 - [A0A068E5D0_STAXY]	38.28	14.9366	4.95752	1	5	1.11709	0.47649
A7KJI3	ATP synthase subunit beta OS=Staphylococcus xylosus GN=atpD PE=3 SV=1 - [A7KJI3_STAXY]	64.04	51.149	4.76709	1	29	1.1163	0.479339
A0A077RGZ4	Uncharacterized protein OS=Staphylococcus xylosus PE=4 SV=1 - [A0A077RGZ4_STAXY]	4.42	25.4705	9.49561	3	1	1.11604	0.48027
A0A068E4W3	Heptaprenyl diphosphate synthase component I OS=Staphylococcus xylosus GN=SXYL_01379 PE=4 SV=1 - [A0A068E4W3_STAXY]	41.58	21.5731	5.5415	1	8	1.11589	0.480788
A0A068E4X1	DinG family ATP-dependent helicase YoaA OS=Staphylococcus xylosus GN=SXYLSMQ121_1329 PE=4 SV=1 - [A0A068E4X1_STAXY]	18.24	104.907	6.16357	4	18	1.11513	0.483531
A0A060MLF9	Uncharacterized protein OS=Staphylococcus xylosus GN=SXYL_01594 PE=4 SV=1 - [A0A060MLF9_STAXY]	58.02	29.3801	6.17627	2	15	1.11475	0.484901
A0A060MDW6	HTH domain protein, binds to mecA promoter region OS=Staphylococcus xylosus GN=SXYL_01026 PE=4 SV=1 - [A0A060MDW6_STAXY]	63.64	17.7438	6.771	1	10	1.11445	0.485981
A0A068E9Y6	Membrane-associated protein OS=Staphylococcus xylosus GN=SXYLSMQ121_0581 PE=3 SV=1 - [A0A068E9Y6_STAXY]	10.63	52.0985	8.5874	2	4	1.1144	0.486161
A0A068E9Q3	Putative signal peptidase OS=Staphylococcus xylosus GN=SXYL_02446 PE=4 SV=1 - [A0A068E9Q3_STAXY]	25.84	30.1992	4.94482	1	6	1.11417	0.487007
Q9X2N4	D-alanine--poly(phosphoribitol) ligase subunit 1 OS=Staphylococcus xylosus GN=dltA PE=3 SV=1 - [DLTA_STAXY]	43.12	55.6933	5.07178	1	1	1.11401	0.487571
A0A068EAT8	Ribonuclease M5 OS=Staphylococcus xylosus GN=rnmV PE=3 SV=1 - [A0A068EAT8_STAXY]	13.11	20.4317	6.81494	2	2	1.11326	0.490313
A0A060MHQ8	ATP-dependent RecD-like DNA helicase OS=Staphylococcus xylosus GN=recD2 PE=3 SV=1 - [A0A060MHQ8_STAXY]	23.77	89.5169	4.89404	2	16	1.11303	0.491143
A0A060MHD3	Putative RNA binding protein OS=Staphylococcus xylosus GN=SXYL_02422 PE=4 SV=1 - [A0A060MHD3_STAXY]	38.64	14.6709	9.59814	2	6	1.11295	0.491415
A0A068EEK7	Elongation factor Tu OS=Staphylococcus xylosus GN=tuf PE=3 SV=1 - [A0A068EEK7_STAXY]	70.63	43.2076	4.81787	5	24	1.11286	0.491769
A0A068EB53	NAD(FAD)-utilizing dehydrogenases OS=Staphylococcus xylosus GN=SXYL_01110 PE=4 SV=1 - [A0A068EB53_STAXY]	4.48	46.4381	7.32764	1	2	1.11224	0.494003
A0A068E7Q1	Putative ribosome biogenesis GTPase RsgA OS=Staphylococcus xylosus GN=rsgA PE=3 SV=1 - [A0A068E7Q1_STAXY]	9.28	33.8421	6.84424	2	2	1.11214	0.494393
A0A068EAA7	Transcriptional activator tipA OS=Staphylococcus xylosus GN=SXYL_02683 PE=4 SV=1 - [A0A068EAA7_STAXY]	10.28	29.66	5.89697	1	2	1.11161	0.496334
A0A068E8S0	Para-aminobenzoate synthase, aminase component OS=Staphylococcus xylosus GN=SXYLSMQ121_1985 PE=4 SV=1 - [A0A068E8S0_STAXY]	3.16	43.3857	5.80811	2	1	1.11132	0.497391
A0A068EC13	Glycerol-3-phosphate dehydrogenase [NAD(P)+] OS=Staphylococcus xylosus GN=gpsA PE=3 SV=1 - [A0A068EC13_STAXY]	39.16	35.6893	5.69385	2	12	1.11107	0.498313
A0A068E5S3	Holo-[acyl-carrier-protein] synthase OS=Staphylococcus xylosus GN=acpS PE=3 SV=1 - [A0A068E5S3_STAXY]	15.38	13.3228	7.40088	1	2	1.10953	0.503972
A0A068E6K9	Single-stranded-DNA-specific exonuclease RecJ OS=Staphylococcus xylosus GN=SXYLSMQ121_1160 PE=4 SV=1 - [A0A068E6K9_STAXY]	13.04	85.4886	5.05908	2	8	1.10952	0.50403
A0A068E3K3	Aldose 1-epimerase OS=Staphylococcus xylosus GN=SXYLSMQ121_0600 PE=4 SV=1 - [A0A068E3K3_STAXY]	41.07	38.5439	4.83057	2	12	1.1091	0.505585
A0A090M1K3	Geranyltranstransferase OS=Staphylococcus xylosus GN=SXYL_01332 PE=3 SV=1 - [A0A090M1K3_STAXY]	28.97	32.0151	4.729	2	8	1.10818	0.508998
A0A090K8Y6	2-oxoglutarate ferredoxin oxidoreductase subunit alpha OS=Staphylococcus xylosus GN=SXYL_01593 PE=4 SV=1 - [A0A090K8Y6_STAXY]	33.62	64.7266	4.98291	2	15	1.10793	0.509913
A0A068EAT0	Cell division protein DivIC (FtsB), stabilizes FtsL against RasP cleavage OS=Staphylococcus xylosus GN=SXYL_02423 PE=4 SV=1 - [A0A068EAT0_STAXY]	17.42	15.3902	9.51025	1	2	1.10782	0.510335
C6ZDH9	Aminotransferase, class I/II OS=Staphylococcus xylosus GN=SXYL_00901 PE=4 SV=1 - [C6ZDH9_STAXY]	49.88	48.5484	4.81787	2	21	1.10779	0.510458
A0A090K6U6	3-isopropylmalate dehydratase small subunit OS=Staphylococcus xylosus GN=leuD PE=3 SV=1 - [A0A090K6U6_STAXY]	20.42	21.5886	4.85596	2	2	1.10762	0.511094
A0A068E331	Carboxylesterase OS=Staphylococcus xylosus GN=SXYLSMQ121_0415 PE=4 SV=1 - [A0A068E331_STAXY]	10.71	21.773	4.729	2	2	1.10735	0.512076
A0A068E910	Uncharacterized protein OS=Staphylococcus xylosus GN=SXYL_02243 PE=4 SV=1 - [A0A068E910_STAXY]	19.71	16.0122	5.84619	1	3	1.10671	0.514496
A0A060MLB4	30S ribosomal protein S16 OS=Staphylococcus xylosus GN=rpsP PE=3 SV=1 - [A0A060MLB4_STAXY]	69.32	9.99438	9.75928	1	6	1.10654	0.515128
A0A068EBT9	Putative tRNA-m1A22 methylase OS=Staphylococcus xylosus GN=SXYLSMQ121_1232 PE=4 SV=1 - [A0A068EBT9_STAXY]	3.56	25.4376	8.22119	2	1	1.10642	0.515583
A0A060MJH2	Transcriptional regulator OS=Staphylococcus xylosus GN=SXYLSMQ121_0501 PE=4 SV=1 - [A0A060MJH2_STAXY]	19.88	19.6497	5.38916	2	3	1.10507	0.520664
A0A068E9W3	Allophanate hydrolase 2 subunit 1 OS=Staphylococcus xylosus GN=SXYL_02134 PE=4 SV=1 - [A0A068E9W3_STAXY]	17.02	26.8434	5.22412	1	6	1.10488	0.521386
A0A060MD61	50S ribosomal protein L33 OS=Staphylococcus xylosus GN=rpmG1 PE=3 SV=1 - [A0A060MD61_STAXY]	63.27	5.8709	9.65674	1	5	1.10471	0.522019
A0A060MRX8	Transcriptional regulator, GntR family OS=Staphylococcus xylosus GN=SXYLSMQ121_0162 PE=4 SV=1 - [A0A060MRX8_STAXY]	12.2	24.3039	6.25244	2	3	1.10465	0.52225
A0A090JZR1	AraC family transcriptional regulator OS=Staphylococcus xylosus GN=SXYL_00392 PE=4 SV=1 - [A0A090JZR1_STAXY]	1	70.481	9.11475	2	1	1.1045	0.522814
A0A068E779	PTS system, fructose-specific IIA component OS=Staphylococcus xylosus GN=SXYLSMQ121_1996 PE=4 SV=1 - [A0A068E779_STAXY]	22.03	68.0635	5.46533	2	12	1.10389	0.525115
Q9K4V3	Superoxide dismutase [Mn/Fe] OS=Staphylococcus xylosus GN=sodA PE=2 SV=1 - [SODM_STAXY]	49.25	22.5212	4.98291	5	2	1.10371	0.525812
A0A068E949	Activator of the mannose operon (Transcriptional antiterminator), BglG family OS=Staphylococcus xylosus GN=SXYLSMQ121_0276 PE=4 SV=1 - [A0A068E949_STAXY]	13.18	32.9687	5.08447	2	4	1.10368	0.525926
A0A060MGM8	2-oxoglutarate ferredoxin oxidoreductase subunit beta OS=Staphylococcus xylosus GN=SXYL_01592 PE=4 SV=1 - [A0A060MGM8_STAXY]	32.99	31.2814	5.22412	1	7	1.10331	0.527356
A0A068E5R2	Ribonuclease HIII OS=Staphylococcus xylosus GN=rnhC PE=3 SV=1 - [A0A068E5R2_STAXY]	10.36	34.4241	9.59814	2	3	1.10312	0.528078
A0A060MJ42	30S ribosomal protein S19 OS=Staphylococcus xylosus GN=rpsS PE=3 SV=1 - [A0A060MJ42_STAXY]	54.35	10.5206	10.1108	1	8	1.10309	0.528182
A0A060MIR4	CTP synthase OS=Staphylococcus xylosus GN=pyrG PE=3 SV=1 - [A0A060MIR4_STAXY]	32.28	60.0167	5.18604	1	19	1.10269	0.529698
A0A068EBC7	DNA-directed DNA polymerase OS=Staphylococcus xylosus GN=SXYLSMQ121_1102 PE=4 SV=1 - [A0A068EBC7_STAXY]	7.97	123.291	6.18896	2	10	1.10256	0.530182
A0A060MHU0	ATP synthase C chain OS=Staphylococcus xylosus GN=atpE PE=3 SV=1 - [A0A060MHU0_STAXY]	10.29	6.80077	6.45557	1	1	1.1025	0.530425
A0A068E7J0	Protease IV OS=Staphylococcus xylosus GN=SXYLSMQ121_1088 PE=4 SV=1 - [A0A068E7J0_STAXY]	10.3	36.2672	5.65576	2	4	1.10229	0.531251
A0A068E2J0	TetR family transcriptional regulator OS=Staphylococcus xylosus GN=SXYL_00176 PE=4 SV=1 - [A0A068E2J0_STAXY]	10.27	21.6122	6.354	1	2	1.10158	0.533949
A0A090K650	Chromosome replication initiation/membrane attachment protein OS=Staphylococcus xylosus GN=dnaB2 PE=4 SV=1 - [A0A090K650_STAXY]	13.07	54.1143	5.92236	2	6	1.10099	0.536224
A0A090K1Z1	Uncharacterized peptidase OS=Staphylococcus xylosus GN=SXYL_01160 PE=3 SV=1 - [A0A090K1Z1_STAXY]	40.57	39.1448	4.81787	2	13	1.1008	0.536969
A0A090K2F9	Lipoamide acyltransferase component of branched-chain alpha-keto acid dehydrogenase complex OS=Staphylococcus xylosus GN=SXYL_01340 PE=3 SV=1 - [A0A090K2F9_STAXY]	36.77	47.1317	5.10986	2	13	1.10071	0.537288
A0A060MMV9	Transcription termination/antitermination protein NusA OS=Staphylococcus xylosus GN=nusA PE=3 SV=1 - [A0A060MMV9_STAXY]	45.64	43.5372	4.65283	1	18	1.10062	0.53767
A0A068EAH7	Uncharacterized protein OS=Staphylococcus xylosus GN=SXYL_00790 PE=4 SV=1 - [A0A068EAH7_STAXY]	24.62	52.7067	6.55127	1	11	1.10057	0.537859
A0A068E283	Lipid A export ATP-binding/permease protein MsbA OS=Staphylococcus xylosus GN=SXYLSMQ121_0408 PE=3 SV=1 - [A0A068E283_STAXY]	3.9	67.3282	6.68311	2	2	1.10037	0.538617
A0A060MDT6	S-adenosylmethionine synthase OS=Staphylococcus xylosus GN=metK PE=3 SV=1 - [A0A060MDT6_STAXY]	41.96	43.9853	5.021	1	15	1.10033	0.538781
A0A090K7W1	U32 family peptidase OS=Staphylococcus xylosus GN=SXYL_01248 PE=4 SV=1 - [A0A090K7W1_STAXY]	46.45	47.7257	4.89404	2	15	1.10016	0.539446
A0A060ML76	Xanthine phosphoribosyltransferase OS=Staphylococcus xylosus GN=xpt PE=3 SV=1 - [A0A060ML76_STAXY]	38.86	20.973	5.63037	1	2	1.10004	0.539879
A7IY71	Conserved staphylococcal protein OS=Staphylococcus xylosus GN=SXYL_01561 PE=4 SV=1 - [A7IY71_STAXY]	42.86	33.2372	6.7417	2	13	1.10003	0.539924
A0A068EB13	L-cystine uptake protein TcyP OS=Staphylococcus xylosus GN=SXYLSMQ121_2368 PE=4 SV=1 - [A0A068EB13_STAXY]	8.88	46.4401	9.12939	2	3	1.10002	0.539964
A0A068EEU9	Uncharacterized protein OS=Staphylococcus xylosus GN=SXYLSMQ121_2297 PE=4 SV=1 - [A0A068EEU9_STAXY]	14.82	41.3504	9.36377	2	4	1.09963	0.541478
A0A090M4P0	Nucleotide pyrophosphohydrolase OS=Staphylococcus xylosus GN=SXYL_02425 PE=4 SV=1 - [A0A090M4P0_STAXY]	22.67	45.1816	4.81787	2	7	1.09961	0.541544
A0A068E847	Probable butyrate kinase OS=Staphylococcus xylosus GN=buk PE=3 SV=1 - [A0A068E847_STAXY]	32.01	39.2232	7.60596	2	9	1.09925	0.542958
A0A068E984	Hydrolase, haloacid dehalogenase-like family OS=Staphylococcus xylosus GN=SXYLSMQ121_2150 PE=4 SV=1 - [A0A068E984_STAXY]	27.39	25.5658	4.42432	2	7	1.09911	0.543479
A0A068E6L5	Heme ABC type transporter HtsABC, permease protein HtsB OS=Staphylococcus xylosus GN=SXYLSMQ121_0742 PE=4 SV=1 - [A0A068E6L5_STAXY]	2.62	37.2313	9.67139	2	1	1.09897	0.544026
A0A068E3B0	Putative phosphodiesterase OS=Staphylococcus xylosus GN=SXYL_00782 PE=4 SV=1 - [A0A068E3B0_STAXY]	12.35	28.1588	4.69092	1	4	1.09892	0.544253
A0A068E816	Zinc uptake regulation protein ZUR OS=Staphylococcus xylosus GN=SXYLSMQ121_1238 PE=4 SV=1 - [A0A068E816_STAXY]	33.09	16.2711	6.66846	3	4	1.09864	0.545316
A0A060MFL5	Cell division protein FtsZ OS=Staphylococcus xylosus GN=ftsZ PE=3 SV=1 - [A0A060MFL5_STAXY]	55.75	40.8235	4.88135	1	20	1.0985	0.545859
A0A068E7Z3	Putative GTP cyclohydrolase 1 type 2 OS=Staphylococcus xylosus GN=SXYLSMQ121_1233 PE=3 SV=1 - [A0A068E7Z3_STAXY]	16.62	41.3589	4.99561	2	6	1.09825	0.546844
A0A068E7U1	Laccase domain protein OS=Staphylococcus xylosus GN=SXYLSMQ121_1625 PE=3 SV=1 - [A0A068E7U1_STAXY]	22.52	30.0799	5.12256	2	6	1.0978	0.548592
A0A090JYB9	Putative transcriptional regulator OS=Staphylococcus xylosus GN=SXYL_00161 PE=4 SV=1 - [A0A090JYB9_STAXY]	12.09	20.8378	5.64307	1	2	1.09766	0.549156
A0A068E8P6	UDP-N-acetylenolpyruvoylglucosamine reductase OS=Staphylococcus xylosus GN=murB PE=3 SV=1 - [A0A068E8P6_STAXY]	34.31	33.5351	5.26221	1	11	1.09756	0.549544
A0A060MHF0	30S ribosomal protein S21 OS=Staphylococcus xylosus GN=rpsU PE=3 SV=1 - [A0A060MHF0_STAXY]	48.28	6.95396	10.9165	1	5	1.0973	0.550557
A0A068E2H6	Uncharacterized protein OS=Staphylococcus xylosus GN=SXYLSMQ121_0518 PE=4 SV=1 - [A0A068E2H6_STAXY]	2.32	30.0861	7.2251	2	1	1.09728	0.550626
A0A060MGE2	Octanoyltransferase LipM OS=Staphylococcus xylosus GN=lipM PE=3 SV=1 - [A0A060MGE2_STAXY]	30.43	31.7691	5.21143	1	9	1.09707	0.551447
A0A090K3V7	RNA methyltransferase, RsmD family OS=Staphylococcus xylosus GN=SXYL_01811 PE=4 SV=1 - [A0A090K3V7_STAXY]	30.56	20.1686	6.88818	2	5	1.09702	0.551656
A0A068E6I6	Porphobilinogen synthase OS=Staphylococcus xylosus GN=SXYLSMQ121_1135 PE=3 SV=1 - [A0A068E6I6_STAXY]	61.17	34.552	4.79248	2	17	1.09694	0.551971
A0A068E6E0	Nitroreductase family protein OS=Staphylococcus xylosus GN=SXYL_02021 PE=4 SV=1 - [A0A068E6E0_STAXY]	30.73	20.7856	6.80029	1	8	1.09609	0.555316
A0A090K035	Tributyrin esterase OS=Staphylococcus xylosus GN=estA PE=4 SV=1 - [A0A090K035_STAXY]	26.59	28.9441	5.33838	2	6	1.09608	0.55534
A0A068EBF8	Ribonuclease P protein component OS=Staphylococcus xylosus GN=rnpA PE=3 SV=1 - [A0A068EBF8_STAXY]	25.44	13.3215	10.3745	1	4	1.09578	0.556511
A0A060MD71	RNA polymerase sigma factor SigA OS=Staphylococcus xylosus GN=sigA PE=3 SV=1 - [A0A060MD71_STAXY]	35.6	42.125	5.23682	1	14	1.09573	0.55673
A0A090K4W3	Putative lipid kinase OS=Staphylococcus xylosus GN=SXYL_02124 PE=4 SV=1 - [A0A090K4W3_STAXY]	12.66	34.9386	4.80518	2	3	1.09563	0.557122
A0A068E4Z8	S-adenosylmethionine:tRNA ribosyltransferase-isomerase OS=Staphylococcus xylosus GN=queA PE=3 SV=1 - [A0A068E4Z8_STAXY]	20.53	38.4955	5.12256	2	6	1.09548	0.557725
A0A068E4W9	Putative metal-dependent peptidase OS=Staphylococcus xylosus GN=SXYL_01389 PE=4 SV=1 - [A0A068E4W9_STAXY]	11.69	25.3355	9.49561	1	3	1.09536	0.558165
A0A060MK17	Putative transcriptional regulator OS=Staphylococcus xylosus GN=SXYL_02688 PE=4 SV=1 - [A0A060MK17_STAXY]	30.22	32.1771	6.27783	2	7	1.09531	0.558362
A0A068EDC7	Serine protease, DegP/HtrA OS=Staphylococcus xylosus GN=SXYLSMQ121_1762 PE=4 SV=1 - [A0A068EDC7_STAXY]	16.28	66.5755	5.46533	1	2	1.09527	0.558533
A0A068E7V6	50S ribosomal protein L10 OS=Staphylococcus xylosus GN=rplJ PE=3 SV=1 - [A0A068E7V6_STAXY]	63.31	18.0804	4.85596	1	12	1.09442	0.5619
A0A068E822	DNA polymerase III delta prime subunit OS=Staphylococcus xylosus GN=SXYLSMQ121_2281 PE=4 SV=1 - [A0A068E822_STAXY]	22.8	35.3624	5.42725	2	5	1.0939	0.563965
A0A068E7B8	Uncharacterized protein OS=Staphylococcus xylosus GN=SXYLSMQ121_1008 PE=4 SV=1 - [A0A068E7B8_STAXY]	7.1	19.6813	9.17334	2	1	1.09383	0.564257
A0A068E750	Thymidylate synthase OS=Staphylococcus xylosus GN=thyA PE=3 SV=1 - [A0A068E750_STAXY]	25.16	36.7671	5.51611	2	9	1.09355	0.565371
A0A068E6B3	Cell division protein FtsI [Peptidoglycan synthetase] OS=Staphylococcus xylosus GN=SXYLSMQ121_1631 PE=4 SV=1 - [A0A068E6B3_STAXY]	6.98	79.4733	5.32568	2	5	1.09297	0.567658
A0A090K3J6	Isoleucine--tRNA ligase OS=Staphylococcus xylosus GN=ileS PE=3 SV=1 - [A0A090K3J6_STAXY]	31.22	105.042	5.22412	2	30	1.09258	0.569217
A0A068E480	Sucrose-6-phosphate hydrolase OS=Staphylococcus xylosus GN=SXYLSMQ121_0865 PE=4 SV=1 - [A0A068E480_STAXY]	21.66	57.334	5.41455	2	10	1.09257	0.569244
A0A060MHN4	Redox-sensing transcriptional repressor Rex OS=Staphylococcus xylosus GN=rex PE=3 SV=1 - [A0A060MHN4_STAXY]	37.56	23.8885	5.66846	1	9	1.09229	0.570383
A0A068E2Q5	Methionine transporter MetT OS=Staphylococcus xylosus GN=SXYL_00623 PE=4 SV=1 - [A0A068E2Q5_STAXY]	2.56	45.4106	7.85498	1	1	1.09221	0.570717
A0A068E7N0	Transcriptional repressor NrdR OS=Staphylococcus xylosus GN=nrdR PE=3 SV=1 - [A0A068E7N0_STAXY]	48.08	18.4093	8.104	1	8	1.09189	0.571969
A0A060MCH6	Putative ribosomal protein OS=Staphylococcus xylosus GN=SXYL_01616 PE=4 SV=1 - [A0A060MCH6_STAXY]	44.76	11.6613	9.56885	1	5	1.09138	0.574049
A0A068E806	tRNA(Ile)-lysidine synthase OS=Staphylococcus xylosus GN=tilS PE=3 SV=1 - [A0A068E806_STAXY]	6.09	50.0423	5.61768	2	3	1.09095	0.57574
A0A068E753	Ribonucleoside-diphosphate reductase beta chain OS=Staphylococcus xylosus GN=nrdF PE=4 SV=1 - [A0A068E753_STAXY]	39.44	37.4624	4.99561	1	13	1.09037	0.578091
A0A090K3E4	ATP-dependent protease ATPase subunit HslU OS=Staphylococcus xylosus GN=hslU PE=3 SV=1 - [A0A090K3E4_STAXY]	47.97	52.5354	5.26221	4	2	1.08998	0.579688
A0A060MP28	Uncharacterized protein OS=Staphylococcus xylosus GN=SXYL_00658 PE=4 SV=1 - [A0A060MP28_STAXY]	19.33	12.688	9.67139	1	3	1.0898	0.580416
A0A068EF61	Acetate-CoA ligase OS=Staphylococcus xylosus GN=SXYL_02616 PE=4 SV=1 - [A0A068EF61_STAXY]	33.08	58.5877	5.21143	1	15	1.08941	0.581988
A7KJH9	Bifunctional phosphopantothenate-cysteine ligase/phosphopantothenoylcysteine decarboxylase OS=Staphylococcus xylosus GN=SXYL_01677 PE=4 SV=1 - [A7KJH9_STAXY]	41.29	44.4778	6.60986	1	15	1.08887	0.584182
A0A068E5W1	Choloylglycine hydrolase OS=Staphylococcus xylosus GN=SXYLSMQ121_0890 PE=4 SV=1 - [A0A068E5W1_STAXY]	6.36	40.6691	7.89893	2	2	1.08848	0.585734
A0A068EBK3	GTP pyrophosphokinase, (P)ppGpp synthetase I OS=Staphylococcus xylosus GN=SXYLSMQ121_1162 PE=3 SV=1 - [A0A068EBK3_STAXY]	25.79	83.5213	7.34229	2	16	1.08805	0.587488
A0A068E9G6	Chaperone protein ClpB OS=Staphylococcus xylosus GN=clpB PE=3 SV=1 - [A0A068E9G6_STAXY]	51.21	98.1695	4.94482	2	35	1.08758	0.589398
A0A068E6Q5	Threonylcarbamoyl-AMP synthase OS=Staphylococcus xylosus GN=SXYLSMQ121_0802 PE=3 SV=1 - [A0A068E6Q5_STAXY]	12.68	38.937	6.59521	2	5	1.08751	0.589694
A0A068E733	Putative membrane protein OS=Staphylococcus xylosus GN=SXYL_00941 PE=4 SV=1 - [A0A068E733_STAXY]	9.84	21.2603	8.68994	1	2	1.08711	0.591337
A0A068E3H3	Putative glycosyl/glycerophosphate transferase in teichoic acid biosynthesis OS=Staphylococcus xylosus GN=SXYLSMQ121_0570 PE=4 SV=1 - [A0A068E3H3_STAXY]	13.17	65.8294	6.55127	2	7	1.08707	0.591491
A0A068E927	Mevalonate kinase OS=Staphylococcus xylosus GN=mvk PE=3 SV=1 - [A0A068E927_STAXY]	46.25	33.4485	6.91748	1	14	1.08706	0.591541
A0A068E5R1	Glycine betaine/carnitine/choline ABC transporter opuCC OS=Staphylococcus xylosus GN=opuCC PE=4 SV=1 - [A0A068E5R1_STAXY]	12.1	34.7955	7.43018	1	4	1.08621	0.595007
A0A068E592	tRNA-2-methylthio-N(6)-dimethylallyladenosine synthase OS=Staphylococcus xylosus GN=miaB PE=3 SV=1 - [A0A068E592_STAXY]	20.08	58.5786	5.84619	1	9	1.08601	0.595858
A0A068E730	3-phosphoshikimate 1-carboxyvinyltransferase OS=Staphylococcus xylosus GN=aroA PE=3 SV=1 - [A0A068E730_STAXY]	27.31	46.9113	5.40186	2	9	1.08568	0.597199
A0A090K8A9	UDP-N-acetylmuramoyl-L-alanyl-D-glutamate--L-lysine ligase OS=Staphylococcus xylosus GN=murE PE=3 SV=1 - [A0A090K8A9_STAXY]	48.38	54.4466	5.33838	2	21	1.08559	0.597571
A0A068E5N0	Oxidoreductase, short-chain dehydrogenase/reductase family OS=Staphylococcus xylosus GN=SXYLSMQ121_0452 PE=3 SV=1 - [A0A068E5N0_STAXY]	18.8	25.0201	5.84619	2	4	1.08524	0.598992
A0A060MMZ7	Pseudouridine synthase OS=Staphylococcus xylosus GN=SXYL_01013 PE=3 SV=1 - [A0A060MMZ7_STAXY]	33.82	31.5095	6.81494	1	9	1.08509	0.599627
A0A068E395	N-acetylglucosamine-1-phosphate uridyltransferase eukaryotic OS=Staphylococcus xylosus GN=SXYL_00758 PE=4 SV=1 - [A0A068E395_STAXY]	24.05	45.287	4.89404	1	9	1.08481	0.600767
A0A060MI93	50S ribosomal protein L16 OS=Staphylococcus xylosus GN=rplP PE=3 SV=1 - [A0A060MI93_STAXY]	37.5	16.2608	10.5356	1	5	1.08299	0.608323
A0A068E6D6	Cysteine desulfurase OS=Staphylococcus xylosus GN=SXYLSMQ121_1085 PE=4 SV=1 - [A0A068E6D6_STAXY]	28.57	41.5278	7.18115	2	8	1.08227	0.611322
A0A068E3Z9	UPF0354 protein OS=Staphylococcus xylosus GN=SXYL_01122 PE=4 SV=1 - [A0A068E3Z9_STAXY]	19.16	33.1959	6.44287	1	9	1.08199	0.612478
A0A068E4Y9	UDP-N-acetylglucosamine--N-acetylmuramyl-(pentapeptide) pyrophosphoryl-undecaprenol N-acetylglucosamine transferase OS=Staphylococcus xylosus GN=murG PE=3 SV=1 - [A0A068E4Y9_STAXY]	52.66	40.1033	8.47021	1	18	1.08182	0.613183
A0A068E324	Glyoxalase family protein OS=Staphylococcus xylosus GN=SXYLSMQ121_0405 PE=4 SV=1 - [A0A068E324_STAXY]	9.29	30.012	5.43994	2	2	1.0818	0.613284
A0A068E645	2-succinyl-5-enolpyruvyl-6-hydroxy-3-cyclohexene-1-carboxylate synthase OS=Staphylococcus xylosus GN=menD PE=3 SV=1 - [A0A068E645_STAXY]	21.25	63.4326	6.17627	2	13	1.08177	0.613403
A0A068EDV7	Tagatose-6-phosphate kinase OS=Staphylococcus xylosus GN=fruK PE=3 SV=1 - [A0A068EDV7_STAXY]	28.99	32.8538	4.67822	1	8	1.08154	0.614371
A0A068ECC3	Transcription antiterminator OS=Staphylococcus xylosus GN=SXYLSMQ121_1442 PE=4 SV=1 - [A0A068ECC3_STAXY]	25.44	33.3956	6.62451	2	8	1.08151	0.614476
A0A060MH61	GTPase Der OS=Staphylococcus xylosus GN=der PE=3 SV=1 - [A0A060MH61_STAXY]	36.7	49.1334	5.52881	1	15	1.0814	0.614941
A0A060MJV6	Putative flavoprotein OS=Staphylococcus xylosus GN=SXYLSMQ121_2144 PE=4 SV=1 - [A0A060MJV6_STAXY]	35.11	20.9368	6.3667	2	5	1.08109	0.616265
A0A060MND9	Cell cycle protein GpsB OS=Staphylococcus xylosus GN=SXYLSMQ121_1338 PE=4 SV=1 - [A0A060MND9_STAXY]	71.43	13.728	5.71924	2	10	1.08089	0.617065
A0A068EB92	D-3-phosphoglycerate dehydrogenase OS=Staphylococcus xylosus GN=serA PE=3 SV=1 - [A0A068EB92_STAXY]	32.71	59.04	5.05908	1	14	1.08046	0.618883
A0A068EAU0	RNA methyltransferase, TrmA family OS=Staphylococcus xylosus GN=SXYLSMQ121_0932 PE=4 SV=1 - [A0A068EAU0_STAXY]	27.81	52.0635	6.25244	2	11	1.08042	0.619057
A0A068E521	Aminoacyltransferase FemA OS=Staphylococcus xylosus GN=femA PE=4 SV=1 - [A0A068E521_STAXY]	35.24	49.159	8.42627	2	13	1.08015	0.620203
A0A068ECD9	Transketolase OS=Staphylococcus xylosus GN=tkt PE=3 SV=1 - [A0A068ECD9_STAXY]	61.48	72.4041	5.0083	1	45	1.08013	0.620269
A0A068E8N8	Uncharacterized protein OS=Staphylococcus xylosus GN=SXYLSMQ121_1950 PE=4 SV=1 - [A0A068E8N8_STAXY]	9.55	40.4824	5.36377	2	4	1.07993	0.621116
A0A090K838	Uncharacterized protein OS=Staphylococcus xylosus GN=SXYL_01328 PE=4 SV=1 - [A0A090K838_STAXY]	22.5	13.282	6.93213	2	3	1.07972	0.62199
A0A068EF31	Single-stranded DNA-binding protein OS=Staphylococcus xylosus GN=SXYLSMQ121_2407 PE=3 SV=1 - [A0A068EF31_STAXY]	47.98	19.2922	5.2876	2	8	1.07967	0.622207
A0A060MIG1	Uncharacterized protein OS=Staphylococcus xylosus GN=SXYLSMQ121_0614 PE=4 SV=1 - [A0A060MIG1_STAXY]	19.05	20.0001	4.93213	2	3	1.07917	0.624313
A0A068E6I2	Bifunctional protein: zinc-containing alcohol dehydrogenase OS=Staphylococcus xylosus GN=SXYLSMQ121_0732 PE=4 SV=1 - [A0A068E6I2_STAXY]	19.1	37.6041	5.05908	2	6	1.07882	0.625807
A0A060MFA9	Ferrichrome transport ATP-binding protein FhuC OS=Staphylococcus xylosus GN=SXYLSMQ121_2050 PE=4 SV=1 - [A0A060MFA9_STAXY]	11.99	29.7806	5.69385	2	3	1.07829	0.628036
A0A068EAP0	Fructokinase OS=Staphylococcus xylosus GN=SXYLSMQ121_0866 PE=4 SV=1 - [A0A068EAP0_STAXY]	22.74	34.9488	4.89404	1	1	1.07827	0.628106
A0A060MR00	Uncharacterized protein OS=Staphylococcus xylosus GN=SXYL_00499 PE=4 SV=1 - [A0A060MR00_STAXY]	8.9	16.5123	8.93896	1	2	1.07793	0.629558
A0A090K072	ATP synthase subunit delta OS=Staphylococcus xylosus GN=atpH PE=3 SV=1 - [A0A090K072_STAXY]	24.58	20.7287	6.96143	2	6	1.07764	0.630777
A5H0F4	Probable malate:quinone oxidoreductase OS=Staphylococcus xylosus GN=mqo2 PE=3 SV=1 - [A5H0F4_STAXY]	71.31	55.8459	6.78564	2	36	1.07759	0.630996
A0A060MML9	Phenylalanine--tRNA ligase alpha subunit OS=Staphylococcus xylosus GN=pheS PE=3 SV=1 - [A0A060MML9_STAXY]	34.94	40.124	5.31299	2	12	1.07735	0.632034
C6ZDI4	Class V aminotransferase OS=Staphylococcus xylosus GN=SXYL_01141 PE=3 SV=1 - [C6ZDI4_STAXY]	31.87	42.806	5.46533	2	12	1.07704	0.633343
A0A068E957	Urease accessory protein UreD OS=Staphylococcus xylosus GN=ureD PE=3 SV=1 - [A0A068E957_STAXY]	15	32.5733	6.17627	1	4	1.07698	0.633612
A0A068E6R4	ATP synthase subunit alpha OS=Staphylococcus xylosus GN=atpA PE=3 SV=1 - [A0A068E6R4_STAXY]	46.72	54.5275	4.89404	1	23	1.0768	0.634365
A0A068E6X0	Iron-sulfur cluster assembly protein SufD OS=Staphylococcus xylosus GN=SXYLSMQ121_1861 PE=4 SV=1 - [A0A068E6X0_STAXY]	38.62	48.2185	4.94482	2	18	1.07648	0.635734
A0A060MMK2	Preprotein translocase subunit YajC OS=Staphylococcus xylosus GN=SXYL_01222 PE=4 SV=1 - [A0A060MMK2_STAXY]	22.09	9.58627	9.70068	1	2	1.07628	0.636581
A0A090K2F3	Phosphate butyryltransferase OS=Staphylococcus xylosus GN=SXYL_01335 PE=4 SV=1 - [A0A090K2F3_STAXY]	37.25	33.1085	7.95752	1	1	1.07604	0.637599
A0A068E885	Putative metal-dependent hydrolase OS=Staphylococcus xylosus GN=SXYL_00027 PE=4 SV=1 - [A0A068E885_STAXY]	20.53	29.6227	6.22705	1	5	1.07577	0.638759
A0A068E6P7	GNAT family acetyltransferase YjcF OS=Staphylococcus xylosus GN=SXYLSMQ121_1741 PE=4 SV=1 - [A0A068E6P7_STAXY]	5.71	15.8841	6.37939	2	1	1.07566	0.639225
A0A060MP83	Helicase loader DnaI OS=Staphylococcus xylosus GN=SXYLSMQ121_1120 PE=4 SV=1 - [A0A060MP83_STAXY]	23.45	35.5881	6.53662	2	7	1.07548	0.639999
A0A060MK36	Staphylococcal accessory regulator protein X OS=Staphylococcus xylosus GN=sarX PE=4 SV=1 - [A0A060MK36_STAXY]	30.51	14.0963	8.06006	1	5	1.07521	0.641165
A0A068EBD4	Pyruvate kinase OS=Staphylococcus xylosus GN=pyk PE=3 SV=1 - [A0A068EBD4_STAXY]	57.51	62.8137	5.03369	1	30	1.07496	0.642222
A0A060MQ17	D-alanine--D-alanine ligase OS=Staphylococcus xylosus GN=ddl PE=3 SV=1 - [A0A060MQ17_STAXY]	58.71	39.8172	4.90674	1	20	1.07475	0.643137
A0A090K3T6	Non-canonical purine NTP pyrophosphatase OS=Staphylococcus xylosus GN=SXYL_01791 PE=3 SV=1 - [A0A090K3T6_STAXY]	43.01	21.1426	4.57666	2	6	1.07473	0.643227
A0A068E7F6	Membrane protein involved in the export of O-antigen, teichoic acid lipoteichoic acids OS=Staphylococcus xylosus GN=SXYLSMQ121_1048 PE=4 SV=1 - [A0A068E7F6_STAXY]	7.16	60.0587	9.40771	2	4	1.07463	0.643659
A0A068EDY3	Uncharacterized protein OS=Staphylococcus xylosus GN=SXYLSMQ121_2022 PE=4 SV=1 - [A0A068EDY3_STAXY]	7.1	17.9641	5.31299	2	1	1.07436	0.644809
A0A068E5R9	UDP-N-acetylmuramoyl-tripeptide--D-alanyl-D-alanine ligase OS=Staphylococcus xylosus GN=murF PE=3 SV=1 - [A0A068E5R9_STAXY]	41.02	50.1654	4.76709	1	16	1.07422	0.645385
A0A060MPT1	His repressor OS=Staphylococcus xylosus GN=SXYL_00929 PE=4 SV=1 - [A0A060MPT1_STAXY]	48	11.4977	4.75439	1	3	1.07408	0.645981
A0A068E6W2	Na(+) H(+) antiporter subunit A OS=Staphylococcus xylosus GN=SXYLSMQ121_2074 PE=4 SV=1 - [A0A068E6W2_STAXY]	0.88	89.0701	9.0415	2	1	1.07297	0.650806
A0A068E445	ATP synthase subunit b OS=Staphylococcus xylosus GN=atpF PE=3 SV=1 - [A0A068E445_STAXY]	56	19.7502	5.10986	2	12	1.07275	0.651735
A0A060MQF1	Putative transcriptional regulator OS=Staphylococcus xylosus GN=SXYL_00137 PE=4 SV=1 - [A0A060MQF1_STAXY]	50.67	17.2452	8.35303	1	9	1.07275	0.65174
A0A090K3V9	Ribonucleoside-diphosphate reductase OS=Staphylococcus xylosus GN=nrdE PE=3 SV=1 - [A0A090K3V9_STAXY]	33.24	79.7267	5.36377	2	23	1.07265	0.652171
A0A090KC21	Magnesium transporter MgtE OS=Staphylococcus xylosus GN=SXYL_02657 PE=3 SV=1 - [A0A090KC21_STAXY]	2.17	51.5485	5.04639	2	1	1.07234	0.653516
A0A090K7J6	Putative tRNA-binding protein OS=Staphylococcus xylosus GN=SXYL_01123 PE=4 SV=1 - [A0A090K7J6_STAXY]	83.42	21.7999	4.84326	2	15	1.07202	0.654877
A0A060MEB4	Uncharacterized protein OS=Staphylococcus xylosus GN=SXYL_02293 PE=4 SV=1 - [A0A060MEB4_STAXY]	16.81	13.5088	6.25244	1	2	1.07163	0.656606
A0A060MCI8	ACT domain protein OS=Staphylococcus xylosus GN=SXYL_01601 PE=4 SV=1 - [A0A060MCI8_STAXY]	10.14	31.5142	6.07471	1	3	1.07162	0.656647
A0A060MME1	DNA polymerase III delta subunit OS=Staphylococcus xylosus GN=SXYLSMQ121_1207 PE=4 SV=1 - [A0A060MME1_STAXY]	31.17	37.8893	6.94678	2	9	1.07154	0.656976
A0A068E8T9	Phosphate acyltransferase OS=Staphylococcus xylosus GN=plsX PE=3 SV=1 - [A0A068E8T9_STAXY]	33.54	35.1731	7.51807	4	10	1.07152	0.657068
A0A090K332	N5-carboxyaminoimidazole ribonucleotide synthase OS=Staphylococcus xylosus GN=purK PE=3 SV=1 - [A0A090K332_STAXY]	11.67	42.8177	5.33838	2	4	1.07121	0.658409
A0A068E5J6	Orotidine 5'-phosphate decarboxylase OS=Staphylococcus xylosus GN=pyrF PE=3 SV=1 - [A0A068E5J6_STAXY]	34.78	25.3231	5.33838	2	8	1.07101	0.65926
A0A060MF41	GTP cyclohydrolase FolE2 OS=Staphylococcus xylosus GN=folE2 PE=3 SV=1 - [A0A060MF41_STAXY]	61.3	33.3959	5.57959	2	17	1.071	0.659332
A0A068EAH6	Beta-lactamase OS=Staphylococcus xylosus GN=SXYLSMQ121_2193 PE=3 SV=1 - [A0A068EAH6_STAXY]	5.24	31.4765	8.71924	2	1	1.07097	0.659452
A0A090K6K6	Transcriptional regulator, GntR family OS=Staphylococcus xylosus GN=SXYL_00786 PE=4 SV=1 - [A0A090K6K6_STAXY]	43.72	25.9798	5.69385	2	10	1.07092	0.659661
A0A060MSC8	Uncharacterized protein OS=Staphylococcus xylosus GN=SXYL_00013 PE=4 SV=1 - [A0A060MSC8_STAXY]	3.96	33.798	9.71533	1	1	1.07035	0.662169
A0A068E8H3	Sodium:alanine symporter family protein OS=Staphylococcus xylosus GN=SXYLSMQ121_1443 PE=4 SV=1 - [A0A068E8H3_STAXY]	14.17	51.7195	9.12939	2	4	1.07034	0.662217
A0A068EDC6	Lipoate--protein ligase OS=Staphylococcus xylosus GN=SXYLSMQ121_1757 PE=4 SV=1 - [A0A068EDC6_STAXY]	28.96	37.882	5.17334	2	8	1.07033	0.662242
A0A068EB72	UDP-N-acetylmuramate--L-alanine ligase OS=Staphylococcus xylosus GN=murC PE=3 SV=1 - [A0A068EB72_STAXY]	43.25	49.2675	5.05908	2	15	1.07013	0.663124
A0A090KBB4	Dihydropteroate synthase OS=Staphylococcus xylosus GN=folP PE=3 SV=1 - [A0A090KBB4_STAXY]	34.46	29.544	5.26221	2	8	1.06947	0.665979
A0A060MGR7	30S ribosomal protein S18 OS=Staphylococcus xylosus GN=rpsR PE=3 SV=1 - [A0A060MGR7_STAXY]	56.25	9.3161	11.0044	1	5	1.06924	0.666983
A0A060MDI5	Holliday junction ATP-dependent DNA helicase RuvB OS=Staphylococcus xylosus GN=ruvB PE=3 SV=1 - [A0A060MDI5_STAXY]	15.27	37.7516	5.2876	2	5	1.06819	0.671619
A0A068E6W9	Probable endonuclease 4 OS=Staphylococcus xylosus GN=nfo PE=3 SV=1 - [A0A068E6W9_STAXY]	42.57	33.1289	5.85889	1	13	1.06753	0.674504
A0A068E7B5	Acetyltransferase GNAT family OS=Staphylococcus xylosus GN=SXYL_02194 PE=4 SV=1 - [A0A068E7B5_STAXY]	27.38	19.3447	5.33838	1	5	1.06702	0.676736
A0A068E668	UPF0738 protein SXYL_01927 OS=Staphylococcus xylosus GN=SXYL_01927 PE=3 SV=1 - [A0A068E668_STAXY]	14.78	13.4674	4.14502	1	2	1.06699	0.676897
A0A060ML20	Alcohol dehydrogenase OS=Staphylococcus xylosus GN=SXYL_02583 PE=3 SV=1 - [A0A060ML20_STAXY]	19.08	37.5236	5.19873	1	6	1.06695	0.677045
A0A060MES4	50S ribosomal protein L29 OS=Staphylococcus xylosus GN=rpmC PE=3 SV=1 - [A0A060MES4_STAXY]	62.32	8.05538	9.59814	1	6	1.06648	0.679149
A0A060MPB2	HTH-type transcriptional regulator sarZ OS=Staphylococcus xylosus GN=sarZ PE=4 SV=1 - [A0A060MPB2_STAXY]	6.16	17.1481	7.32764	1	1	1.06646	0.679229
A0A068E8Y9	N-acetylmannosaminyltransferase OS=Staphylococcus xylosus GN=SXYLSMQ121_2060 PE=4 SV=1 - [A0A068E8Y9_STAXY]	42.34	28.5978	9.21729	2	8	1.06554	0.683319
A0A068E950	Divalent metal cation transporter MntH OS=Staphylococcus xylosus GN=mntH PE=3 SV=1 - [A0A068E950_STAXY]	6.73	48.8626	8.85107	2	2	1.06534	0.684189
A0A068E7V2	Phosphoglycerate mutase family protein OS=Staphylococcus xylosus GN=SXYLSMQ121_2379 PE=4 SV=1 - [A0A068E7V2_STAXY]	34.38	22.3961	5.45264	2	5	1.06533	0.684232
A0A068E7B2	Inorganic phosphate transporter OS=Staphylococcus xylosus GN=SXYL_02189 PE=4 SV=1 - [A0A068E7B2_STAXY]	4.48	35.6513	9.83252	1	2	1.06524	0.684618
Q56198	Glucokinase OS=Staphylococcus xylosus GN=glkA PE=3 SV=1 - [GLK_STAXY]	30.49	35.0108	5.64307	2	8	1.06474	0.686851
A0A090M3X5	Putative aminotransferase OS=Staphylococcus xylosus GN=SXYL_02171 PE=4 SV=1 - [A0A090M3X5_STAXY]	12.63	54.7209	8.11865	2	4	1.06453	0.687798
A0A090K1G1	Ribosomal protein L11 methyltransferase OS=Staphylococcus xylosus GN=prmA PE=3 SV=1 - [A0A090K1G1_STAXY]	26.6	35.4054	4.62744	2	7	1.06452	0.687836
A0A068EA56	Uncharacterized protein OS=Staphylococcus xylosus GN=SXYL_02236 PE=4 SV=1 - [A0A068EA56_STAXY]	23.81	18.174	8.22119	1	3	1.06445	0.68814
A0A068E853	Peptidase T OS=Staphylococcus xylosus GN=SXYLSMQ121_1283 PE=4 SV=1 - [A0A068E853_STAXY]	29.89	40.4627	4.81787	2	10	1.06419	0.6893
A0A060MLD0	Phosphomevalonate kinase OS=Staphylococcus xylosus GN=mvaK2 PE=4 SV=1 - [A0A060MLD0_STAXY]	19.27	40.0186	6.84424	1	8	1.06411	0.689646
A0A068E5D5	Branched-chain alpha-keto acid dehydrogenase, E1 component, beta subunit OS=Staphylococcus xylosus GN=SXYLSMQ121_1276 PE=4 SV=1 - [A0A068E5D5_STAXY]	29.97	35.9083	4.70361	2	9	1.06389	0.690616
A0A068E9C6	Phosphoglucosamine mutase OS=Staphylococcus xylosus GN=SXYLSMQ121_1738 PE=3 SV=1 - [A0A068E9C6_STAXY]	50.09	62.1408	4.99561	5	3	1.06373	0.691339
A0A068E6P2	Putative metal chaperone, involved in Zn homeostasis, GTPase of COG0523 family OS=Staphylococcus xylosus GN=SXYLSMQ121_2009 PE=4 SV=1 - [A0A068E6P2_STAXY]	5.19	35.176	5.63037	2	2	1.06319	0.693748
A0A060MG21	tRNA-dependent lipid II-GlyGlyGly--glycine ligase, FemB, factor involved in methicillin resistance OS=Staphylococcus xylosus GN=SXYLSMQ121_1408 PE=4 SV=1 - [A0A060MG21_STAXY]	37.47	49.4794	5.78271	2	15	1.06307	0.69429
A0A068E3S0	Molybdenum ABC transporter, periplasmic molybdenum-binding protein ModA OS=Staphylococcus xylosus GN=SXYLSMQ121_0665 PE=4 SV=1 - [A0A068E3S0_STAXY]	6.08	29.2722	8.73389	2	2	1.06289	0.69508
A0A068E7P4	Dihydroxyacetone kinase family protein OS=Staphylococcus xylosus GN=SXYLSMQ121_1585 PE=4 SV=1 - [A0A068E7P4_STAXY]	45.47	60.835	4.55127	2	23	1.06283	0.695378
A0A060MIV3	2-oxoglutarate/malate translocator OS=Staphylococcus xylosus GN=SXYL_00423 PE=4 SV=1 - [A0A060MIV3_STAXY]	5.52	51.4224	9.31982	1	3	1.06268	0.696053
A0A060MEP5	50S ribosomal protein L30 OS=Staphylococcus xylosus GN=rpmD PE=3 SV=1 - [A0A060MEP5_STAXY]	86.44	6.50863	9.99365	1	8	1.06243	0.697138
A0A068EDR6	DegV domain-containing protein OS=Staphylococcus xylosus GN=SXYL_02099 PE=4 SV=1 - [A0A068EDR6_STAXY]	15.33	31.9962	4.89404	1	4	1.06218	0.698262
A0A060MMN9	UDP-N-acetylmuramoylalanine--D-glutamate ligase OS=Staphylococcus xylosus GN=murD PE=3 SV=1 - [A0A060MMN9_STAXY]	39.2	49.8418	5.80811	1	17	1.06182	0.69989
A0A068EAI4	Probable DNA-directed RNA polymerase subunit delta OS=Staphylococcus xylosus GN=rpoE PE=3 SV=1 - [A0A068EAI4_STAXY]	47.8	21.4064	3.73877	1	8	1.06155	0.70112
A0A090K065	UDP-N-acetylglucosamine 2-epimerase OS=Staphylococcus xylosus GN=mnaA PE=3 SV=1 - [A0A090K065_STAXY]	26.33	42.3086	5.5542	3	8	1.06132	0.702138
A0A068E3C7	Uncharacterized protein OS=Staphylococcus xylosus GN=SXYL_00802 PE=4 SV=1 - [A0A068E3C7_STAXY]	33.03	25.5349	4.53857	1	7	1.06124	0.702493
A0A060MED0	Hydroxymethylpyrimidine phosphate kinase ThiD OS=Staphylococcus xylosus GN=SXYLSMQ121_2118 PE=4 SV=1 - [A0A060MED0_STAXY]	70.29	29.693	5.47803	2	14	1.061	0.703577
A0A068E457	Uncharacterized protein OS=Staphylococcus xylosus GN=SXYLSMQ121_0830 PE=4 SV=1 - [A0A068E457_STAXY]	16.67	7.54486	4.94482	2	1	1.06098	0.703689
A5H0F0	ABC transporter, ATP-binding protein OS=Staphylococcus xylosus GN=SXYL_00608 PE=3 SV=1 - [A5H0F0_STAXY]	33.78	33.9719	6.63916	1	9	1.06084	0.704303
A0A068E7G2	Glycerol-3-phosphate dehydrogenase OS=Staphylococcus xylosus GN=glpD PE=3 SV=1 - [A0A068E7G2_STAXY]	61.04	62.402	6.72705	1	36	1.06037	0.706419
A0A068E9C1	Poly-gamma-glutamate synthase subunit PgsB/CapB OS=Staphylococcus xylosus GN=SXYLSMQ121_0376 PE=4 SV=1 - [A0A068E9C1_STAXY]	1.82	43.6949	8.77783	2	1	1.06007	0.707757
A0A060MQV8	Heat shock protein Hsp20 OS=Staphylococcus xylosus GN=SXYL_00549 PE=3 SV=1 - [A0A060MQV8_STAXY]	26.23	14.0172	6.94678	1	3	1.05985	0.70878
Q56194	Catabolite control protein A OS=Staphylococcus xylosus GN=ccpA PE=3 SV=1 - [CCPA_STAXY]	40.73	36.2348	5.21143	2	13	1.05961	0.709863
A0A090K585	Putative membrane protein OS=Staphylococcus xylosus GN=SXYL_00854 PE=4 SV=1 - [A0A090K585_STAXY]	8.28	18.193	9.72998	2	1	1.05924	0.711507
A0A068E6J0	Dihydrofolate synthase OS=Staphylococcus xylosus GN=folC PE=3 SV=1 - [A0A068E6J0_STAXY]	30.88	47.4742	4.65283	1	12	1.0591	0.712135
A0A060MD33	Arginine repressor OS=Staphylococcus xylosus GN=argR PE=3 SV=1 - [A0A060MD33_STAXY]	46.67	17.0901	6.02393	1	11	1.05909	0.712203
A0A068E4P1	Cell division protein FtsK OS=Staphylococcus xylosus GN=SXYLSMQ121_1061 PE=4 SV=1 - [A0A068E4P1_STAXY]	15.43	144.518	4.76709	1	1	1.05904	0.712422
A5H0F1	Signal peptidase I OS=Staphylococcus xylosus GN=sipB PE=3 SV=1 - [A5H0F1_STAXY]	67.51	22.3595	5.5415	1	17	1.05898	0.712692
C6ZDF9	3-hydroxy-3-methylglutaryl CoA synthase OS=Staphylococcus xylosus GN=mvaS PE=4 SV=1 - [C6ZDF9_STAXY]	42.93	43.4303	4.70361	1	15	1.05867	0.714127
A0A068E684	Riboflavin synthase eubacterial/eukaryotic OS=Staphylococcus xylosus GN=ribE PE=4 SV=1 - [A0A068E684_STAXY]	44.29	23.3382	6.53662	1	7	1.05684	0.722444
A0A068E9P6	4-diphosphocytidyl-2-C-methyl-D-erythritol kinase OS=Staphylococcus xylosus GN=ispE PE=3 SV=1 - [A0A068E9P6_STAXY]	7.09	31.0822	8.11865	1	1	1.05648	0.724061
A0A090M120	Acetyl-coenzyme A carboxylase carboxyl transferase subunit beta OS=Staphylococcus xylosus GN=accD PE=3 SV=1 - [A0A090M120_STAXY]	33.33	32.0312	8.22119	2	11	1.05616	0.725529
C6ZDI5	30S ribosomal protein S1 OS=Staphylococcus xylosus GN=rpsA PE=4 SV=1 - [C6ZDI5_STAXY]	54.71	43.0869	4.53857	1	22	1.05501	0.730796
A0A090KAN7	Penicillin binding protein 4 OS=Staphylococcus xylosus GN=pbp4 PE=3 SV=1 - [A0A090KAN7_STAXY]	13.69	48.5089	8.35303	3	6	1.05497	0.730969
A0A068EC02	Segregation and condensation protein A OS=Staphylococcus xylosus GN=scpA PE=3 SV=1 - [A0A068EC02_STAXY]	17.21	28.6125	4.76709	1	4	1.05492	0.731219
A0A068E6H5	Glyceraldehyde-3-phosphate dehydrogenase OS=Staphylococcus xylosus GN=gapA1 PE=3 SV=1 - [A0A068E6H5_STAXY]	66.27	36.1072	4.98291	5	3	1.05436	0.733792
A0A068E574	Acetylornithine deacetylase OS=Staphylococcus xylosus GN=SXYLSMQ121_0242 PE=4 SV=1 - [A0A068E574_STAXY]	33.09	45.5986	4.71631	2	10	1.05422	0.734442
A0A068E7R5	UPF0735 ACT domain-containing protein SXYLSMQ121_1153 OS=Staphylococcus xylosus GN=SXYLSMQ121_1153 PE=3 SV=1 - [A0A068E7R5_STAXY]	39.07	17.2832	5.23682	2	7	1.05401	0.735392
A0A060MHL1	Competence protein ComEB OS=Staphylococcus xylosus GN=comEB PE=4 SV=1 - [A0A060MHL1_STAXY]	27.45	17.1504	6.41748	2	3	1.05392	0.735825
A0A068EE89	Uracil-DNA glycosylase OS=Staphylococcus xylosus GN=ung PE=3 SV=1 - [A0A068EE89_STAXY]	4.59	25.0465	6.01123	1	1	1.05381	0.736291
A0A068E9F7	Sodium/proline symporter OS=Staphylococcus xylosus GN=putP1 PE=3 SV=1 - [A0A068E9F7_STAXY]	3.67	56.0907	7.06396	3	2	1.0536	0.737294
A0A060MGU4	Ribose ABC transporter permease OS=Staphylococcus xylosus GN=rbsC PE=4 SV=1 - [A0A060MGU4_STAXY]	8.28	32.9523	9.81787	2	3	1.05347	0.737857
A0A068E6B1	Molybdopterin biosynthesis protein MoeA OS=Staphylococcus xylosus GN=SXYLSMQ121_0672 PE=4 SV=1 - [A0A068E6B1_STAXY]	12.65	45.405	5.0083	2	4	1.05321	0.739061
A0A068E8B6	Magnesium transporter MgtE OS=Staphylococcus xylosus GN=mgtE PE=3 SV=1 - [A0A068E8B6_STAXY]	15.84	51.2578	4.36084	1	7	1.05299	0.740079
A0A068ECW3	Lipoprotein signal peptidase OS=Staphylococcus xylosus GN=lspA PE=3 SV=1 - [A0A068ECW3_STAXY]	5.06	17.7757	7.57666	1	1	1.05289	0.740548
A0A090K4T6	Lipid II:glycine glycyltransferase OS=Staphylococcus xylosus GN=femX PE=4 SV=1 - [A0A090K4T6_STAXY]	53.49	47.6267	8.63135	2	23	1.05259	0.741922
A0A068E6I1	Probable GTP-binding protein EngB OS=Staphylococcus xylosus GN=engB PE=3 SV=1 - [A0A068E6I1_STAXY]	30.77	22.4807	8.88037	1	5	1.05257	0.742008
A0A068E4N4	Isopentenyl-diphosphate delta-isomerase OS=Staphylococcus xylosus GN=SXYLSMQ121_0096 PE=4 SV=1 - [A0A068E4N4_STAXY]	18.63	62.7436	7.54736	2	10	1.05257	0.742039
A0A068ECM6	DNA polymerase III PolC-type OS=Staphylococcus xylosus GN=polC PE=3 SV=1 - [A0A068ECM6_STAXY]	25.1	162.381	5.21143	1	34	1.0525	0.742332
C6ZDG3	AlG2-like protein OS=Staphylococcus xylosus GN=SXYL_02536 PE=4 SV=1 - [C6ZDG3_STAXY]	39.32	23.4662	7.40088	2	10	1.05241	0.742764
A0A068E6F2	Cytosolic protein containing multiple CBS domains OS=Staphylococcus xylosus GN=SXYL_01163 PE=4 SV=1 - [A0A068E6F2_STAXY]	22.56	48.1086	6.81494	1	9	1.0524	0.74283
A0A090K729	DNA ligase OS=Staphylococcus xylosus GN=ligA PE=3 SV=1 - [A0A090K729_STAXY]	32.98	75.4588	5.09717	2	22	1.05228	0.74335
A0A060MNK5	Thymidine kinase OS=Staphylococcus xylosus GN=tdk PE=3 SV=1 - [A0A060MNK5_STAXY]	17.09	22.1762	5.60498	1	3	1.05159	0.74655
A0A060MCA5	Glutamate racemase OS=Staphylococcus xylosus GN=murI PE=3 SV=1 - [A0A060MCA5_STAXY]	22.56	29.7325	6.60986	2	5	1.05107	0.748958
A0A060MF28	Alkylphosphonate utilization operon protein PhnA OS=Staphylococcus xylosus GN=SXYL_02318 PE=4 SV=1 - [A0A060MF28_STAXY]	37.61	12.8804	5.021	1	4	1.05042	0.751993
A0A068E5V6	Uncharacterized protein OS=Staphylococcus xylosus GN=SXYLSMQ121_0885 PE=4 SV=1 - [A0A068E5V6_STAXY]	9.5	27.4091	9.18799	2	2	1.05014	0.753301
A0A068E427	Putative membrane protein YeiH OS=Staphylococcus xylosus GN=SXYLSMQ121_0775 PE=4 SV=1 - [A0A068E427_STAXY]	3.07	35.5457	9.93506	2	1	1.04996	0.754109
A0A068EEU5	Trehalose-6-phosphate hydrolase OS=Staphylococcus xylosus GN=SXYLSMQ121_2292 PE=4 SV=1 - [A0A068EEU5_STAXY]	15.07	63.4137	4.97021	2	8	1.04984	0.754697
A0A068EFC2	tRNA modification GTPase MnmE OS=Staphylococcus xylosus GN=mnmE PE=3 SV=1 - [A0A068EFC2_STAXY]	32.17	51.4835	4.75439	2	13	1.04905	0.758356
A0A060MHI7	Glutamyl-tRNA(Gln) amidotransferase subunit A OS=Staphylococcus xylosus GN=gatA PE=3 SV=1 - [A0A060MHI7_STAXY]	42.89	52.9026	4.85596	2	19	1.04905	0.758363
A0A068E5T4	ATPase YjeE, predicted to have essential role in cell wall biosynthesis OS=Staphylococcus xylosus GN=SXYLSMQ121_0854 PE=4 SV=1 - [A0A068E5T4_STAXY]	45.1	17.5088	4.77979	2	6	1.04893	0.758927
A0A068E3R9	Putative ROK-family transcriptional regulator OS=Staphylococcus xylosus GN=SXYLSMQ121_0143 PE=4 SV=1 - [A0A068E3R9_STAXY]	31.85	43.3236	6.72705	2	12	1.04892	0.758985
A0A068E7G4	Thioredoxin OS=Staphylococcus xylosus GN=SXYLSMQ121_1058 PE=4 SV=1 - [A0A068E7G4_STAXY]	34.31	11.8299	4.81787	2	4	1.04855	0.76069
A0A060MGX4	Probable cell wall amidase lytH OS=Staphylococcus xylosus GN=SXYLSMQ121_1164 PE=3 SV=1 - [A0A060MGX4_STAXY]	13.06	32.5039	8.17725	2	3	1.04841	0.761352
A0A090K7N1	Putative cell division protein OS=Staphylococcus xylosus GN=SXYL_01696 PE=4 SV=1 - [A0A090K7N1_STAXY]	66.34	23.4636	4.77979	2	16	1.04791	0.76371
A0A068E9S3	Inner membrane protein YqiK OS=Staphylococcus xylosus GN=SXYLSMQ121_2310 PE=4 SV=1 - [A0A068E9S3_STAXY]	1.96	57.1121	5.04639	2	1	1.04785	0.763985
A0A068E7E2	Uncharacterized protein OS=Staphylococcus xylosus GN=SXYL_01096 PE=4 SV=1 - [A0A068E7E2_STAXY]	16.02	55.6485	6.29053	1	6	1.04785	0.764002
A0A068E8B1	Putative acetyl esterase YjcH OS=Staphylococcus xylosus GN=SXYLSMQ121_1770 PE=4 SV=1 - [A0A068E8B1_STAXY]	18.95	28.5856	6.43018	2	5	1.04776	0.764413
A0A068EBP0	UPF0271 protein SXYLSMQ121_1192 OS=Staphylococcus xylosus GN=SXYLSMQ121_1192 PE=3 SV=1 - [A0A068EBP0_STAXY]	5.56	27.3738	5.43994	1	1	1.0473	0.76656
A0A068EBY8	Phosphate acetyltransferase OS=Staphylococcus xylosus GN=SXYLSMQ121_1272 PE=4 SV=1 - [A0A068EBY8_STAXY]	37.25	33.1574	7.18115	1	1	1.04717	0.767179
A0A068EBA1	Sulfite reductase [NADPH] flavoprotein alpha-component OS=Staphylococcus xylosus GN=SXYLSMQ121_2463 PE=4 SV=1 - [A0A068EBA1_STAXY]	14.8	69.1771	4.64014	2	7	1.04639	0.770853
A0A068E805	Major myo-inositol transporter IolT OS=Staphylococcus xylosus GN=SXYLSMQ121_2449 PE=3 SV=1 - [A0A068E805_STAXY]	7.57	48.6935	7.81104	2	2	1.0462	0.771707
A0A068E4X4	Glutamate-1-semialdehyde 2,1-aminomutase OS=Staphylococcus xylosus GN=hemL PE=3 SV=1 - [A0A068E4X4_STAXY]	32.08	46.1452	5.03369	2	11	1.0462	0.771719
A0A060MN11	33 kDa chaperonin OS=Staphylococcus xylosus GN=hslO PE=3 SV=1 - [A0A060MN11_STAXY]	46.08	31.6176	4.66553	1	11	1.04593	0.772988
Q9S1H5	HPr kinase/phosphorylase OS=Staphylococcus xylosus GN=hprK PE=1 SV=1 - [HPRK_STAXY]	47.13	35.3027	6.03662	1	15	1.0459	0.773134
A0A068E4V6	PTS system, beta-glucoside-specific IIB component OS=Staphylococcus xylosus GN=SXYLSMQ121_0524 PE=4 SV=1 - [A0A068E4V6_STAXY]	3.82	68.0487	5.05908	2	2	1.04534	0.775758
A0A090JZG1	Putative NhaP-type Na+ H+ and K+ H+ antiporter OS=Staphylococcus xylosus GN=SXYL_00506 PE=4 SV=1 - [A0A090JZG1_STAXY]	3.71	76.8934	8.85107	4	2	1.0445	0.779756
A0A068E6Y3	Uncharacterized protein OS=Staphylococcus xylosus GN=SXYLSMQ121_2094 PE=4 SV=1 - [A0A068E6Y3_STAXY]	17.22	20.5003	5.61768	2	3	1.04432	0.780618
A0A068EA09	Uncharacterized protein OS=Staphylococcus xylosus GN=SXYLSMQ121_0601 PE=4 SV=1 - [A0A068EA09_STAXY]	30.04	25.8891	5.79541	2	7	1.04407	0.781775
A0A060MKK9	HesB-like domain protein OS=Staphylococcus xylosus GN=SXYL_01982 PE=4 SV=1 - [A0A060MKK9_STAXY]	23.53	12.6769	4.4624	1	2	1.04364	0.783812
A0A068E7A1	Deblocking aminopeptidase OS=Staphylococcus xylosus GN=SXYLSMQ121_1425 PE=4 SV=1 - [A0A068E7A1_STAXY]	13.95	37.7687	5.08447	2	4	1.04342	0.784842
A0A068E5I4	Acetylornithine deacetylase OS=Staphylococcus xylosus GN=SXYLSMQ121_0392 PE=4 SV=1 - [A0A068E5I4_STAXY]	6.43	43.3626	4.97021	1	2	1.04337	0.785097
A0A068E5Y3	DNA mismatch repair protein MutS OS=Staphylococcus xylosus GN=mutS PE=3 SV=1 - [A0A068E5Y3_STAXY]	34.16	100.726	5.07178	2	29	1.04303	0.78669
A0A060MLD2	Isoprenyl transferase OS=Staphylococcus xylosus GN=uppS PE=3 SV=1 - [A0A060MLD2_STAXY]	20.55	29.2622	8.89502	1	5	1.04298	0.786933
A0A060MFC9	Uncharacterized protein OS=Staphylococcus xylosus GN=SXYL_01843 PE=4 SV=1 - [A0A060MFC9_STAXY]	36.06	23.8762	7.91357	1	9	1.04298	0.786961
A0A068E902	Accessory regulator A (SarA) OS=Staphylococcus xylosus GN=sarA PE=4 SV=1 - [A0A068E902_STAXY]	40.32	14.6337	6.80029	1	7	1.04282	0.787709
A0A068E9A8	3-ketoacyl-CoA thiolase, Acetyl-CoA acetyltransferase OS=Staphylococcus xylosus GN=SXYLSMQ121_0356 PE=3 SV=1 - [A0A068E9A8_STAXY]	53.13	40.8007	4.89404	2	15	1.04141	0.794406
A0A060MI06	Scaffold protein for [4Fe-4S] cluster assembly ApbC, MRP-like protein OS=Staphylococcus xylosus GN=SXYLSMQ121_0752 PE=4 SV=1 - [A0A060MI06_STAXY]	49.15	38.5879	4.77979	2	14	1.04119	0.79548
A5H0F2	Chaperone protein DnaK OS=Staphylococcus xylosus GN=dnaK PE=2 SV=1 - [A5H0F2_STAXY]	75.9	66.4666	4.65283	1	54	1.04101	0.79633
A0A068EDU5	Allophanate hydrolase 2 subunit 2 OS=Staphylococcus xylosus GN=SXYLSMQ121_1982 PE=4 SV=1 - [A0A068EDU5_STAXY]	17.07	38.0163	8.51416	3	6	1.04085	0.797089
A0A068E5J9	Transcriptional regulator, MarR family OS=Staphylococcus xylosus GN=SXYLSMQ121_0412 PE=4 SV=1 - [A0A068E5J9_STAXY]	16.08	16.2584	6.80029	2	2	1.03993	0.801457
A0A090K4H8	Putative glycosyltransferase OS=Staphylococcus xylosus GN=SXYL_00018 PE=3 SV=1 - [A0A090K4H8_STAXY]	12.84	45.9075	4.79248	2	4	1.03993	0.801461
A0A068E714	Tyrosine recombinase XerD OS=Staphylococcus xylosus GN=xerD PE=3 SV=1 - [A0A068E714_STAXY]	16.27	33.912	9.02686	1	5	1.03976	0.802286
A0A068E617	Ribosome maturation factor RimP OS=Staphylococcus xylosus GN=rimP PE=3 SV=1 - [A0A068E617_STAXY]	32.26	17.475	4.91943	1	6	1.03944	0.803834
A0A090M2E4	Zinc metalloprotease OS=Staphylococcus xylosus GN=SXYL_01622 PE=3 SV=1 - [A0A090M2E4_STAXY]	22.9	48.0165	8.99756	2	8	1.03942	0.803914
A0A068E8M2	Gluconeogenesis factor OS=Staphylococcus xylosus GN=SXYLSMQ121_1930 PE=3 SV=1 - [A0A068E8M2_STAXY]	32.63	36.9698	4.91943	2	10	1.03922	0.804869
A0A068E739	Putative amidotransferase similar to cobyric acid synthase OS=Staphylococcus xylosus GN=SXYL_00946 PE=4 SV=1 - [A0A068E739_STAXY]	35.83	26.7726	5.18604	1	9	1.03918	0.805044
A0A060MET7	Probable molybdenum cofactor guanylyltransferase OS=Staphylococcus xylosus GN=mobA PE=3 SV=1 - [A0A060MET7_STAXY]	14.36	23.2526	4.94482	2	2	1.03826	0.809468
A0A068E484	PTS system, mannose-specific IIB component OS=Staphylococcus xylosus GN=SXYLSMQ121_0274 PE=4 SV=1 - [A0A068E484_STAXY]	9.74	70.1061	5.94775	2	5	1.03808	0.81032
A0A068E628	Ribose-5-phosphate isomerase A OS=Staphylococcus xylosus GN=rpiA PE=3 SV=1 - [A0A068E628_STAXY]	23.35	24.921	4.53857	1	5	1.03799	0.810788
A0A068EAS2	Lysine--tRNA ligase OS=Staphylococcus xylosus GN=lysS PE=3 SV=1 - [A0A068EAS2_STAXY]	41.01	56.7994	5.19873	1	22	1.03798	0.810843
A0A068EFB7	Glycerol-3-phosphate transporter OS=Staphylococcus xylosus GN=SXYLSMQ121_2507 PE=4 SV=1 - [A0A068EFB7_STAXY]	9.13	50.1454	8.83643	1	4	1.03761	0.812591
A0A068E6D5	Succinate dehydrogenase flavoprotein subunit OS=Staphylococcus xylosus GN=sdhA PE=4 SV=1 - [A0A068E6D5_STAXY]	47.53	65.1726	5.61768	1	27	1.03743	0.813448
A0A068E2E6	L-carnitine dehydrogenase OS=Staphylococcus xylosus GN=lcdH PE=3 SV=1 - [A0A068E2E6_STAXY]	2.19	35.837	5.26221	2	1	1.03743	0.81346
A0A060MGH8	Ribosomal RNA small subunit methyltransferase G OS=Staphylococcus xylosus GN=rsmG PE=3 SV=1 - [A0A060MGH8_STAXY]	41.84	26.919	6.69775	1	9	1.03693	0.815865
A0A068E819	Ribosomal RNA small subunit methyltransferase I OS=Staphylococcus xylosus GN=rsmI PE=3 SV=1 - [A0A068E819_STAXY]	5.78	31.4002	5.69385	1	2	1.03671	0.816929
A0A068E2K5	Lipoate--protein ligase OS=Staphylococcus xylosus GN=SXYLSMQ121_0195 PE=4 SV=1 - [A0A068E2K5_STAXY]	14.12	38.5506	5.13525	2	4	1.03637	0.818587
A0A068EA13	Membrane protein OS=Staphylococcus xylosus GN=SXYL_02196 PE=4 SV=1 - [A0A068EA13_STAXY]	4.51	38.673	9.14404	1	1	1.03609	0.819916
A0A090K5C2	AraC family transcriptional regulator OS=Staphylococcus xylosus GN=SXYL_00350 PE=4 SV=1 - [A0A090K5C2_STAXY]	10.38	90.3565	8.76318	2	7	1.0356	0.822294
A0A068E3S5	Nitrate/nitrite sensor protein OS=Staphylococcus xylosus GN=SXYLSMQ121_0979 PE=4 SV=1 - [A0A068E3S5_STAXY]	3.25	41.6492	5.56689	2	1	1.03555	0.822545
A0A068EB50	Uncharacterized protein OS=Staphylococcus xylosus GN=SXYLSMQ121_2413 PE=4 SV=1 - [A0A068EB50_STAXY]	44.26	13.7223	6.15088	2	6	1.03523	0.824089
A0A068E258	Dehydrosqualene desaturase (Diapophytoene desaturase) (4,4'-diapophytoene desaturase) OS=Staphylococcus xylosus GN=SXYLSMQ121_0054 PE=4 SV=1 - [A0A068E258_STAXY]	2.2	56.9207	5.30029	4	1	1.03464	0.826926
A0A068E7V7	Mn2+/Fe2+ transporter, NRAMP family OS=Staphylococcus xylosus GN=SXYLSMQ121_1193 PE=4 SV=1 - [A0A068E7V7_STAXY]	1.95	43.1651	9.78857	2	1	1.0346	0.827151
A0A090JZP4	Uncharacterized protein OS=Staphylococcus xylosus GN=SXYL_00606 PE=4 SV=1 - [A0A090JZP4_STAXY]	7.73	26.5625	7.94287	2	2	1.03457	0.827278
A0A068E5L0	Putative siderophore biosynthesis protein near heme transporter HtsABC, Siderophore synthetase superfamily, group B OS=Staphylococcus xylosus GN=sfaB PE=4 SV=1 - [A0A068E5L0_STAXY]	3.08	67.7022	6.66846	1	2	1.03423	0.828938
A0A068E3A7	Uncharacterized protein OS=Staphylococcus xylosus GN=SXYLSMQ121_0505 PE=4 SV=1 - [A0A068E3A7_STAXY]	10.34	23.4024	9.64209	2	2	1.03379	0.831076
A0A068E8C4	Oligopeptide transport ATP-binding protein OppD OS=Staphylococcus xylosus GN=SXYLSMQ121_1790 PE=3 SV=1 - [A0A068E8C4_STAXY]	19.72	40.0228	6.37939	2	6	1.03374	0.831287
A0A068E979	Hydrolase (HAD superfamily) OS=Staphylococcus xylosus GN=SXYLSMQ121_2145 PE=4 SV=1 - [A0A068E979_STAXY]	57.24	32.1532	4.70361	2	15	1.03354	0.832267
C6ZDK1	Acetyltransferase B OS=Staphylococcus xylosus GN=SXYL_02246 PE=4 SV=1 - [C6ZDK1_STAXY]	24.53	18.5153	5.37646	2	4	1.0333	0.833457
A0A068E2M0	Acetyltransferase, GNAT family OS=Staphylococcus xylosus GN=SXYL_00574 PE=4 SV=1 - [A0A068E2M0_STAXY]	33.14	20.3862	5.43994	1	7	1.03313	0.834262
A0A068ECL4	Riboflavin biosynthesis protein OS=Staphylococcus xylosus GN=SXYL_01610 PE=3 SV=1 - [A0A068ECL4_STAXY]	24.77	36.6156	5.87158	1	6	1.0328	0.83588
A0A068EEY4	Transcriptional regulator, LysR family OS=Staphylococcus xylosus GN=SXYLSMQ121_2347 PE=4 SV=1 - [A0A068EEY4_STAXY]	2.36	33.9047	6.46826	2	1	1.03262	0.836731
A0A068E5T7	UPF0154 protein SXYL_01541 OS=Staphylococcus xylosus GN=SXYL_01541 PE=3 SV=1 - [A0A068E5T7_STAXY]	31.65	9.2518	10.0669	1	4	1.03211	0.839254
A0A068ECS3	ATP-dependent DNA helicase RecG OS=Staphylococcus xylosus GN=SXYLSMQ121_1582 PE=4 SV=1 - [A0A068ECS3_STAXY]	12.04	77.6381	6.50732	2	7	1.03191	0.84019
A0A060MJM5	Arabinose metabolism transcriptional repressor OS=Staphylococcus xylosus GN=araR PE=4 SV=1 - [A0A060MJM5_STAXY]	11.42	41.3063	8.1333	1	3	1.03135	0.842942
A0A068E3E7	Uncharacterized protein OS=Staphylococcus xylosus GN=SXYL_00551 PE=4 SV=1 - [A0A068E3E7_STAXY]	15.97	13.9843	8.96826	1	2	1.031	0.844649
A0A068E6T9	ATP-dependent helicase/nuclease subunit A OS=Staphylococcus xylosus GN=addA PE=3 SV=1 - [A0A068E6T9_STAXY]	15.25	141.514	5.30029	2	17	1.03076	0.84584
A0A068EA17	Ribosome-binding ATPase YchF OS=Staphylococcus xylosus GN=ychF PE=3 SV=1 - [A0A068EA17_STAXY]	66.03	40.6516	4.62744	1	23	1.03053	0.846961
A0A060MP57	Queuine tRNA-ribosyltransferase OS=Staphylococcus xylosus GN=tgt PE=3 SV=1 - [A0A060MP57_STAXY]	13.98	43.1504	7.13721	2	5	1.03051	0.847055
K8DVJ8	ABC transporter ATP-binding protein OS=Staphylococcus xylosus GN=SXYL_00045 PE=3 SV=1 - [K8DVJ8_STAXY]	27.48	24.6949	8.32373	1	5	1.03046	0.847262
A0A068E4M8	Gluconate operon transcriptional repressor OS=Staphylococcus xylosus GN=gntR PE=4 SV=1 - [A0A068E4M8_STAXY]	21.24	26.6985	5.80811	1	4	1.03043	0.84741
A0A068E7U6	O-methyltransferase family protein OS=Staphylococcus xylosus GN=SXYL_01246 PE=4 SV=1 - [A0A068E7U6_STAXY]	20.19	24.3916	5.46533	1	4	1.03037	0.847748
A0A068E6N2	Putative Holliday junction resolvase OS=Staphylococcus xylosus GN=SXYLSMQ121_1180 PE=3 SV=1 - [A0A068E6N2_STAXY]	23.24	15.8935	7.25439	2	3	1.0298	0.850533
A0A068E485	Valine--tRNA ligase OS=Staphylococcus xylosus GN=valS PE=3 SV=1 - [A0A068E485_STAXY]	40.07	101.413	4.95752	2	33	1.02961	0.851426
A0A068E5Q7	Transcriptional regulator, ArsR family OS=Staphylococcus xylosus GN=SXYL_01507 PE=4 SV=1 - [A0A068E5Q7_STAXY]	29.81	11.8213	8.99756	1	3	1.02946	0.852175
A0A068E7S2	Purine catabolism regulatory protein OS=Staphylococcus xylosus GN=pucR PE=4 SV=1 - [A0A068E7S2_STAXY]	12.8	63.1842	5.92236	1	6	1.02943	0.852317
A0A060MI39	50S ribosomal protein L17 OS=Staphylococcus xylosus GN=rplQ PE=3 SV=1 - [A0A060MI39_STAXY]	55.74	13.6544	9.84717	1	7	1.02889	0.854958
A0A090JZT3	Putative acyl-CoA dehydrogenase OS=Staphylococcus xylosus GN=SXYL_00666 PE=4 SV=1 - [A0A090JZT3_STAXY]	20.63	42.6373	5.14795	2	7	1.02863	0.856262
A0A060MJT4	Secretory antigen SsaA OS=Staphylococcus xylosus GN=SXYLSMQ121_0359 PE=4 SV=1 - [A0A060MJT4_STAXY]	6.99	16.0622	9.99365	2	1	1.0286	0.85639
A0A060MBS2	Uncharacterized protein OS=Staphylococcus xylosus GN=SXYLSMQ121_1822 PE=4 SV=1 - [A0A060MBS2_STAXY]	29.37	14.8885	7.26904	2	2	1.0286	0.856408
A0A068E4T1	ABC transporter ecsA-like protein OS=Staphylococcus xylosus GN=SXYLSMQ121_0136 PE=3 SV=1 - [A0A068E4T1_STAXY]	4.96	26.891	6.41748	1	1	1.02832	0.857761
A0A068E3L9	RpiR family transcriptional regulator OS=Staphylococcus xylosus GN=SXYL_00625 PE=4 SV=1 - [A0A068E3L9_STAXY]	16.21	29.6451	6.31592	1	5	1.02831	0.857847
A0A068EE79	Octanoyl-[GcvH]:protein N-octanoyltransferase OS=Staphylococcus xylosus GN=lipL PE=3 SV=1 - [A0A068EE79_STAXY]	2.88	31.6527	5.14795	2	1	1.02817	0.858529
A0A068E580	D-octopine dehydrogenase OS=Staphylococcus xylosus GN=SXYLSMQ121_0644 PE=4 SV=1 - [A0A068E580_STAXY]	5.06	40.4064	4.94482	2	2	1.02802	0.859257
A0A060MI60	Hypoxanthine phosphoribosyltransferase OS=Staphylococcus xylosus GN=hpt PE=4 SV=1 - [A0A060MI60_STAXY]	58.1	20.1205	5.19873	1	11	1.02791	0.859782
A0A060MIT9	Gluconokinase OS=Staphylococcus xylosus GN=gntK PE=4 SV=1 - [A0A060MIT9_STAXY]	11.91	57.5681	5.31299	2	6	1.02786	0.860022
A0A060MP15	Hydrolase, HAD subfamily IIIA OS=Staphylococcus xylosus GN=SXYLSMQ121_1196 PE=4 SV=1 - [A0A060MP15_STAXY]	46.29	20.0225	9.45166	2	8	1.02765	0.861075
A0A090K511	Probable transcriptional regulatory protein SXYL_02184 OS=Staphylococcus xylosus GN=SXYL_02184 PE=3 SV=1 - [A0A090K511_STAXY]	35.29	26.6002	4.71631	2	8	1.0276	0.861295
A0A068E6P9	5'-methylthioadenosine/S-adenosylhomocysteine nucleosidase OS=Staphylococcus xylosus GN=mtnN PE=3 SV=1 - [A0A068E6P9_STAXY]	44.74	24.5878	4.84326	1	10	1.02726	0.862989
A0A068E970	Dihydroorotate dehydrogenase (quinone) OS=Staphylococcus xylosus GN=SXYLSMQ121_0306 PE=4 SV=1 - [A0A068E970_STAXY]	30.51	39.6536	8.86572	2	9	1.02716	0.863497
A0A068E4E3	Peptidase, U32 family small subunit [C1] OS=Staphylococcus xylosus GN=SXYLSMQ121_1184 PE=4 SV=1 - [A0A068E4E3_STAXY]	17.92	35.6278	4.7417	2	5	1.02709	0.8638
A0A068ECD3	Exonuclease SbcC OS=Staphylococcus xylosus GN=SXYLSMQ121_1452 PE=4 SV=1 - [A0A068ECD3_STAXY]	21.51	117.482	5.17334	2	20	1.02696	0.864448
A0A090K130	S1 RNA-binding domain-containing protein OS=Staphylococcus xylosus GN=SXYL_00863 PE=4 SV=1 - [A0A090K130_STAXY]	27.37	80.8063	5.74463	2	18	1.02684	0.86506
A0A060MLA1	L-serine dehydratase, alpha subunit OS=Staphylococcus xylosus GN=SXYLSMQ121_1583 PE=4 SV=1 - [A0A060MLA1_STAXY]	30.45	29.5819	4.95752	2	6	1.02664	0.866018
A0A068E321	Uncharacterized protein OS=Staphylococcus xylosus GN=SXYLSMQ121_0400 PE=4 SV=1 - [A0A068E321_STAXY]	8.33	13.0109	9.0708	1	1	1.0262	0.868203
A0A068EBX1	5-formyltetrahydrofolate cyclo-ligase OS=Staphylococcus xylosus GN=SXYLSMQ121_1242 PE=3 SV=1 - [A0A068EBX1_STAXY]	20	20.8245	6.03662	2	4	1.02617	0.868384
A0A060MJK7	50S ribosomal protein L11 OS=Staphylococcus xylosus GN=rplK PE=3 SV=1 - [A0A060MJK7_STAXY]	66.43	14.9049	8.98291	1	12	1.02577	0.870331
A0A068E7I0	Peptidase, M16 family OS=Staphylococcus xylosus GN=SXYL_01603 PE=3 SV=1 - [A0A068E7I0_STAXY]	41.07	50.102	4.69092	1	18	1.02567	0.870827
A0A068ECE4	GMP reductase OS=Staphylococcus xylosus GN=guaC PE=3 SV=1 - [A0A068ECE4_STAXY]	48.31	35.8921	6.23975	1	15	1.02514	0.873432
A0A068ECB8	Ribose operon repressor OS=Staphylococcus xylosus GN=rbsR PE=4 SV=1 - [A0A068ECB8_STAXY]	17.62	29.2139	5.73193	1	4	1.02504	0.873924
A0A068EDH1	NADH dehydrogenase OS=Staphylococcus xylosus GN=SXYL_01984 PE=4 SV=1 - [A0A068EDH1_STAXY]	35.59	39.7923	5.8208	1	10	1.0248	0.875117
A0A068E6Z5	Uncharacterized protein OS=Staphylococcus xylosus GN=SXYLSMQ121_1260 PE=4 SV=1 - [A0A068E6Z5_STAXY]	8.72	21.7384	9.33447	2	2	1.02437	0.877263
A0A090JYD4	Transcriptional regulator, PadR-like family OS=Staphylococcus xylosus GN=SXYL_00186 PE=4 SV=1 - [A0A090JYD4_STAXY]	22.34	22.1473	8.646	1	4	1.02431	0.877539
A0A060MEF8	Na(+) H(+) antiporter subunit F OS=Staphylococcus xylosus GN=mnhF2 PE=4 SV=1 - [A0A060MEF8_STAXY]	13	10.985	8.74854	1	1	1.02426	0.877779
A0A068E6Y0	Cell division protein FtsI [Peptidoglycan synthetase] OS=Staphylococcus xylosus GN=pbp3 PE=4 SV=1 - [A0A068E6Y0_STAXY]	18.3	76.134	7.44482	2	12	1.02374	0.880363
A0A090LYJ5	Glucosamine-6-phosphate deaminase OS=Staphylococcus xylosus GN=nagB PE=3 SV=1 - [A0A090LYJ5_STAXY]	15.51	27.5704	6.27783	2	3	1.02288	0.884656
A0A068E723	Nucleotide-binding protein SXYL_02082 OS=Staphylococcus xylosus GN=SXYL_02082 PE=3 SV=1 - [A0A068E723_STAXY]	37.01	35.3543	6.55127	1	12	1.02275	0.885304
A0A090K1N3	ABC transporter protein EcsB OS=Staphylococcus xylosus GN=SXYL_01037 PE=4 SV=1 - [A0A090K1N3_STAXY]	9.34	48.4391	9.62744	2	4	1.02271	0.885505
A0A068E5H7	Chromosome replication initiation protein dnaD OS=Staphylococcus xylosus GN=SXYLSMQ121_1331 PE=4 SV=1 - [A0A068E5H7_STAXY]	18.86	26.6647	5.10986	2	4	1.0227	0.885559
A0A068E5B1	ABC-type dipeptide/oligopeptide/nickel transport system, ATP-binding protein OS=Staphylococcus xylosus GN=SXYLSMQ121_0297 PE=3 SV=1 - [A0A068E5B1_STAXY]	12.74	29.1614	7.75244	2	3	1.02236	0.887213
A0A060MHJ6	UPF0316 protein SXYL_00926 OS=Staphylococcus xylosus GN=SXYL_00926 PE=3 SV=1 - [A0A060MHJ6_STAXY]	21.88	21.7826	8.52881	1	4	1.02205	0.888791
A0A060MGL6	Ribonuclease J OS=Staphylococcus xylosus GN=rnj PE=3 SV=1 - [A0A060MGL6_STAXY]	42.19	62.4414	6.17627	1	23	1.02198	0.889099
A0A090K5X6	GMP synthase [glutamine-hydrolyzing] OS=Staphylococcus xylosus GN=guaA PE=3 SV=1 - [A0A090K5X6_STAXY]	39.38	58.2615	4.89404	1	1	1.02176	0.890234
A0A090K712	Aldo keto reductase family protein OS=Staphylococcus xylosus GN=SXYL_01481 PE=4 SV=1 - [A0A090K712_STAXY]	59.78	31.3831	5.49072	2	17	1.02075	0.895227
A0A068E317	Putative N-acetylmannosamine-6-phosphate 2-epimerase OS=Staphylococcus xylosus GN=nanE PE=3 SV=1 - [A0A068E317_STAXY]	13.51	24.4316	5.19873	2	3	1.02034	0.897274
A0A060MHW9	S-ribosylhomocysteine lyase OS=Staphylococcus xylosus GN=luxS PE=3 SV=1 - [A0A060MHW9_STAXY]	24.36	17.7016	5.50342	2	3	1.02024	0.89779
A0A068ECR0	Signal recognition particle receptor FtsY OS=Staphylococcus xylosus GN=ftsY PE=3 SV=1 - [A0A068ECR0_STAXY]	44.94	45.2588	4.69092	1	18	1.02007	0.898661
A0A068E5Z8	CDP-diacylglycerol--glycerol-3-phosphate 3-phosphatidyltransferase OS=Staphylococcus xylosus GN=pgsA PE=3 SV=1 - [A0A068E5Z8_STAXY]	18.23	21.0838	8.33838	1	3	1.01969	0.900525
A7KJH0	Acetyl-coenzyme A carboxylase carboxyl transferase subunit alpha OS=Staphylococcus xylosus GN=accA PE=3 SV=1 - [A7KJH0_STAXY]	51.91	35.4382	5.24951	1	15	1.01945	0.901718
A0A060MS65	Uncharacterized protein OS=Staphylococcus xylosus GN=SXYLSMQ121_0048 PE=4 SV=1 - [A0A060MS65_STAXY]	3.01	56.4278	8.83643	4	2	1.01927	0.902632
A0A068ED46	Dihydrolipoamide acetyltransferase component of pyruvate dehydrogenase complex OS=Staphylococcus xylosus GN=SXYLSMQ121_1697 PE=3 SV=1 - [A0A068ED46_STAXY]	52.55	46.4694	4.83057	2	21	1.01916	0.903162
A0A090K3L2	3-dehydroquinate dehydratase OS=Staphylococcus xylosus GN=aroD PE=3 SV=1 - [A0A090K3L2_STAXY]	50.21	27.2012	5.49072	2	12	1.01893	0.904331
A0A068EAW0	ABC transporter ATP-binding protein OS=Staphylococcus xylosus GN=SXYL_00965 PE=4 SV=1 - [A0A068EAW0_STAXY]	15.49	59.5625	7.06396	3	8	1.01877	0.905146
A0A068E195	Uncharacterized protein OS=Staphylococcus xylosus GN=SXYLSMQ121_0077 PE=4 SV=1 - [A0A068E195_STAXY]	2.12	32.9799	8.55811	1	1	1.0186	0.906005
A0A060MLJ5	Uncharacterized protein OS=Staphylococcus xylosus GN=SXYL_01553 PE=4 SV=1 - [A0A060MLJ5_STAXY]	26.92	12.4332	5.69385	1	3	1.01858	0.906109
A0A090M461	Putative heme-dependent peroxidase OS=Staphylococcus xylosus GN=SXYL_02261 PE=4 SV=1 - [A0A090M461_STAXY]	37.75	29.1354	5.18604	2	8	1.0185	0.906496
A0A068E8H8	4-hydroxybenzoyl-CoA thioesterase family active site OS=Staphylococcus xylosus GN=SXYL_01533 PE=4 SV=1 - [A0A068E8H8_STAXY]	23.03	17.7418	5.38916	1	3	1.01825	0.907745
A0A090JZU3	Cyclic pyranopterin monophosphate synthase accessory protein OS=Staphylococcus xylosus GN=moaC PE=3 SV=1 - [A0A090JZU3_STAXY]	37.89	17.3848	7.43018	2	6	1.01822	0.907875
A0A090K2Z3	Ribose import ATP-binding protein RbsA OS=Staphylococcus xylosus GN=rbsA PE=3 SV=1 - [A0A090K2Z3_STAXY]	22.18	55.0242	5.0083	2	11	1.0173	0.91248
A0A068E4V5	Threonine--tRNA ligase OS=Staphylococcus xylosus GN=thrS PE=3 SV=1 - [A0A068E4V5_STAXY]	38.91	74.5214	5.22412	2	23	1.01725	0.912769
A0A068EDH4	D-alanyl transfer protein DltB OS=Staphylococcus xylosus GN=SXYLSMQ121_1842 PE=4 SV=1 - [A0A068EDH4_STAXY]	3.71	47.6312	9.86182	2	2	1.01712	0.913422
A0A068E6L6	Histidine--tRNA ligase OS=Staphylococcus xylosus GN=hisS PE=3 SV=1 - [A0A068E6L6_STAXY]	36.43	48.3855	5.2749	1	14	1.01686	0.914697
A0A068E9K9	Iron-sulfur cluster assembly protein SufB OS=Staphylococcus xylosus GN=SXYL_02005 PE=4 SV=1 - [A0A068E9K9_STAXY]	43.23	52.5099	5.04639	1	19	1.01676	0.915185
A0A068E5I2	Ribosomal RNA small subunit methyltransferase B OS=Staphylococcus xylosus GN=SXYLSMQ121_1594 PE=4 SV=1 - [A0A068E5I2_STAXY]	35.7	49.9399	5.73193	2	12	1.01674	0.915331
A0A060MEH6	Deoxyribose-phosphate aldolase OS=Staphylococcus xylosus GN=deoC PE=3 SV=1 - [A0A060MEH6_STAXY]	90.45	23.4459	4.81787	2	19	1.01661	0.915945
A0A068E5H3	Glycosyl transferase, group 1 family protein OS=Staphylococcus xylosus GN=SXYL_01391 PE=4 SV=1 - [A0A068E5H3_STAXY]	37.96	42.9122	5.80811	1	14	1.0166	0.915995
A0A068E5E9	Catalyzes the cleavage of p-aminobenzoyl-glutamate to p-aminobenzoate and glutamate, subunit A OS=Staphylococcus xylosus GN=SXYL_00352 PE=4 SV=1 - [A0A068E5E9_STAXY]	31.97	43.3858	5.50342	3	10	1.01651	0.916465
C6ZDH6	Adenylate kinase OS=Staphylococcus xylosus GN=adk PE=3 SV=1 - [C6ZDH6_STAXY]	71.3	24.2005	5.13525	1	16	1.01637	0.917161
A0A090K5A2	Lipoprotein OS=Staphylococcus xylosus GN=SXYL_02603 PE=3 SV=1 - [A0A090K5A2_STAXY]	20.43	30.8343	6.43018	1	5	1.01583	0.919906
A0A090JZV9	Transcriptional regulator, MerR family OS=Staphylococcus xylosus GN=SXYL_00437 PE=4 SV=1 - [A0A090JZV9_STAXY]	8.47	29.0144	9.45166	2	2	1.01561	0.920983
A0A060MKH9	Putative iron-sulfur cluster assembly scaffold protein for SUF system, SufE2 OS=Staphylococcus xylosus GN=SXYLSMQ121_1859 PE=4 SV=1 - [A0A060MKH9_STAXY]	41.61	16.5257	4.80518	2	7	1.01555	0.921294
A0A090K1Y6	Acetate kinase OS=Staphylococcus xylosus GN=ackA PE=3 SV=1 - [A0A090K1Y6_STAXY]	57.39	43.9594	5.23682	2	17	1.01542	0.921946
A0A068E209	DNA replication and repair protein RecF OS=Staphylococcus xylosus GN=recF PE=3 SV=1 - [A0A068E209_STAXY]	5.93	42.7551	6.48096	1	3	1.01503	0.923914
A0A068E8E5	General stress protein 13 OS=Staphylococcus xylosus GN=SXYLSMQ121_1820 PE=4 SV=1 - [A0A068E8E5_STAXY]	28.57	14.7297	7.54736	2	4	1.01493	0.924385
A0A068EC27	Endonuclease III OS=Staphylococcus xylosus GN=nth PE=3 SV=1 - [A0A068EC27_STAXY]	5.02	25.151	8.26514	2	1	1.0146	0.926085
A0A060MKZ9	Pyruvate dehydrogenase E1 component alpha subunit OS=Staphylococcus xylosus GN=SXYLSMQ121_1699 PE=4 SV=1 - [A0A060MKZ9_STAXY]	42.7	41.4909	4.93213	2	14	1.01428	0.92769
A0A068E4V8	Cytidylate kinase OS=Staphylococcus xylosus GN=cmk PE=3 SV=1 - [A0A068E4V8_STAXY]	65.3	24.5447	5.18604	1	12	1.01424	0.927869
A0A068E5Z4	Aspartyl/glutamyl-tRNA(Asn/Gln) amidotransferase subunit B OS=Staphylococcus xylosus GN=gatB PE=3 SV=1 - [A0A068E5Z4_STAXY]	64	53.756	5.0083	2	28	1.01416	0.928311
A0A068E6S0	Putative radical SAM family enzyme OS=Staphylococcus xylosus GN=SXYLSMQ121_1210 PE=4 SV=1 - [A0A068E6S0_STAXY]	8.82	43.2346	5.2876	2	3	1.01408	0.928704
A0A068E9I3	Uncharacterized protein OS=Staphylococcus xylosus GN=SXYLSMQ121_0451 PE=4 SV=1 - [A0A068E9I3_STAXY]	10.11	11.2044	6.88818	2	1	1.01384	0.929916
A0A090K408	Phosphoribosylamine--glycine ligase OS=Staphylococcus xylosus GN=purD PE=3 SV=1 - [A0A090K408_STAXY]	19.62	45.9821	4.83057	2	8	1.01378	0.93022
A0A068E6U8	3-isopropylmalate dehydratase large subunit OS=Staphylococcus xylosus GN=leuC PE=3 SV=1 - [A0A068E6U8_STAXY]	8.77	50.2439	5.30029	1	3	1.01365	0.930857
A0A060MLT7	Preprotein translocase subunit SecG OS=Staphylococcus xylosus GN=secG PE=4 SV=1 - [A0A060MLT7_STAXY]	10.39	8.37975	8.22119	1	1	1.01307	0.933783
C6ZDH5	D-isomer specific 2-hydroxyacid dehydrogenase OS=Staphylococcus xylosus GN=SXYL_00649 PE=3 SV=1 - [C6ZDH5_STAXY]	53.14	34.959	5.2876	2	15	1.01299	0.934191
A0A090KAC6	Adenylyl-sulfate kinase OS=Staphylococcus xylosus GN=cysC PE=3 SV=1 - [A0A090KAC6_STAXY]	16.08	22.5473	5.22412	2	3	1.01283	0.934995
A0A068E3T7	Transcriptional regulator, MarR family OS=Staphylococcus xylosus GN=SXYLSMQ121_0680 PE=4 SV=1 - [A0A068E3T7_STAXY]	27.08	16.7319	6.80029	2	3	1.01271	0.935583
A0A068E797	Putative dehydrogenase OS=Staphylococcus xylosus GN=SXYLSMQ121_2179 PE=4 SV=1 - [A0A068E797_STAXY]	7.84	40.3294	5.77002	2	2	1.0125	0.936643
A0A068E664	Na+/H+ antiporter OS=Staphylococcus xylosus GN=SXYLSMQ121_1774 PE=4 SV=1 - [A0A068E664_STAXY]	9.61	68.9405	6.30322	2	4	1.01214	0.938474
A0A060MHE7	Endoribonuclease YbeY OS=Staphylococcus xylosus GN=ybeY PE=3 SV=1 - [A0A060MHE7_STAXY]	32.03	17.8536	4.38623	2	5	1.01187	0.939853
A0A060MMR8	Phosphatase 2C domain protein OS=Staphylococcus xylosus GN=SXYL_01669 PE=4 SV=1 - [A0A060MMR8_STAXY]	24.29	27.9888	4.62744	1	5	1.01185	0.939961
A0A068E602	Putative peptidase OS=Staphylococcus xylosus GN=SXYL_01604 PE=3 SV=1 - [A0A068E602_STAXY]	27.01	48.4246	5.23682	3	12	1.01176	0.940385
A0A068E5B6	Beta-lactamase domain-containing protein OS=Staphylococcus xylosus GN=SXYL_00306 PE=4 SV=1 - [A0A068E5B6_STAXY]	5.82	30.6078	6.84424	1	1	1.01166	0.940903
A0A068EAF9	Heme ABC type transporter HtsABC, heme-binding protein OS=Staphylococcus xylosus GN=htsA PE=4 SV=1 - [A0A068EAF9_STAXY]	32.74	37.2255	8.30908	1	9	1.01147	0.941898
A0A068E6B6	Cyclic pyranopterin monophosphate synthase OS=Staphylococcus xylosus GN=moaA PE=3 SV=1 - [A0A068E6B6_STAXY]	16.18	39.3082	7.35693	2	6	1.01139	0.942267
A0A068E9R3	Glutamate synthase [NADPH] large chain OS=Staphylococcus xylosus GN=SXYLSMQ121_2295 PE=4 SV=1 - [A0A068E9R3_STAXY]	1.6	166.986	5.73193	2	2	1.01128	0.942832
A0A090KAR9	Arginine--tRNA ligase OS=Staphylococcus xylosus GN=argS PE=3 SV=1 - [A0A090KAR9_STAXY]	50.27	62.5935	5.03369	2	26	1.01099	0.944294
A7KJI5	Cell shape-determining protein MreC OS=Staphylococcus xylosus GN=mreC PE=3 SV=1 - [A7KJI5_STAXY]	25.71	31.0701	7.47412	1	5	1.01087	0.944919
A0A068E8N7	Oxidoreductase of aldo/keto reductase family, subgroup 1 OS=Staphylococcus xylosus GN=SXYLSMQ121_2501 PE=4 SV=1 - [A0A068E8N7_STAXY]	12.64	31.1076	4.729	2	3	1.01062	0.946163
A0A060MG02	GTP pyrophosphokinase OS=Staphylococcus xylosus GN=SXYL_01926 PE=4 SV=1 - [A0A060MG02_STAXY]	28.91	25.0968	6.17627	1	5	1.01053	0.94662
A0A068E769	Anthranilate synthase, amidotransferase component, Para-aminobenzoate synthase, amidotransferase component OS=Staphylococcus xylosus GN=SXYLSMQ121_1986 PE=4 SV=1 - [A0A068E769_STAXY]	6.09	22.1784	5.66846	2	1	1.01049	0.946863
A0A090M3V3	Putative aminotransferase OS=Staphylococcus xylosus GN=SXYL_02136 PE=4 SV=1 - [A0A090M3V3_STAXY]	26.73	23.5892	5.64307	2	5	1.01044	0.947085
A0A068E3Q7	Uncharacterized protein OS=Staphylococcus xylosus GN=SXYLSMQ121_0959 PE=4 SV=1 - [A0A068E3Q7_STAXY]	12.62	37.6528	9.46631	2	4	1.00964	0.951145
A0A090K1U4	D-alanine aminotransferase OS=Staphylococcus xylosus GN=dat PE=3 SV=1 - [A0A090K1U4_STAXY]	48.04	31.638	4.81787	1	1	1.00903	0.95424
A0A068EE22	CDP-glycerol: N-acetyl-beta-D-mannosaminyl-1,4-N-acetyl-D-glucosaminyldiphosphoundecaprenyl glycerophosphotransferase OS=Staphylococcus xylosus GN=SXYLSMQ121_2057 PE=4 SV=1 - [A0A068EE22_STAXY]	16.25	41.9541	9.0708	2	7	1.00893	0.954779
A0A068EE17	Nucleoside transport protein OS=Staphylococcus xylosus GN=SXYL_02205 PE=4 SV=1 - [A0A068EE17_STAXY]	9.29	44.9052	7.38623	1	3	1.00811	0.958918
A0A068E4F8	Phosphoglycerate dehydrogenase and related dehydrogenases OS=Staphylococcus xylosus GN=SXYLSMQ121_0966 PE=3 SV=1 - [A0A068E4F8_STAXY]	27.53	35.6442	5.23682	2	8	1.0079	0.959978
A0A068EAG6	Phosphoglucosamine mutase OS=Staphylococcus xylosus GN=glmM PE=3 SV=1 - [A0A068EAG6_STAXY]	49.67	49.0985	4.84326	2	19	1.00761	0.961446
Q6PXX2	Catalase (Fragment) OS=Staphylococcus xylosus GN=katA PE=3 SV=1 - [Q6PXX2_STAXY]	8.44	52.2613	6.22705	1	1	1.00751	0.961971
A0A068E6L1	Integral membrane domain protein OS=Staphylococcus xylosus GN=SXYL_02120 PE=4 SV=1 - [A0A068E6L1_STAXY]	3.41	32.6784	9.42236	1	1	1.00692	0.964986
A0A060MN19	Peptidyl-tRNA hydrolase OS=Staphylococcus xylosus GN=pth PE=3 SV=1 - [A0A060MN19_STAXY]	25.79	21.7789	5.69385	1	5	1.00617	0.968815
A0A090M188	Alanine--tRNA ligase OS=Staphylococcus xylosus GN=alaS PE=3 SV=1 - [A0A090M188_STAXY]	48.06	98.9111	5.16064	2	36	1.00589	0.97025
A0A068EAA5	DNA topoisomerase 3 OS=Staphylococcus xylosus GN=topB PE=3 SV=1 - [A0A068EAA5_STAXY]	16.99	81.6132	9.39307	2	12	1.0058	0.970703
A0A068E4X2	2-dehydropantoate 2-reductase OS=Staphylococcus xylosus GN=SXYLSMQ121_0172 PE=3 SV=1 - [A0A068E4X2_STAXY]	3.15	32.248	6.45557	2	1	1.0057	0.971223
C6ZDI3	Tyrosine--tRNA ligase OS=Staphylococcus xylosus GN=tyrS PE=3 SV=1 - [C6ZDI3_STAXY]	54.76	47.5042	5.5542	2	19	1.00545	0.972459
A0A068E2K0	Putative NADH-dependent flavin oxidoreductase OS=Staphylococcus xylosus GN=SXYLSMQ121_0190 PE=4 SV=1 - [A0A068E2K0_STAXY]	20.78	45.6341	5.99854	2	9	1.00545	0.972471
A0A060MPW9	Putative transcriptional regulator OS=Staphylococcus xylosus GN=SXYL_00304 PE=4 SV=1 - [A0A060MPW9_STAXY]	17.39	16.5118	8.44092	2	3	1.00528	0.973325
A0A068EB17	Nitroreductase family protein OS=Staphylococcus xylosus GN=SXYLSMQ121_2373 PE=4 SV=1 - [A0A068EB17_STAXY]	15.94	28.5742	5.61768	2	5	1.00518	0.973842
A0A068E681	Oxidoreductase OS=Staphylococcus xylosus GN=SXYL_00657 PE=4 SV=1 - [A0A068E681_STAXY]	27.43	39.1518	5.57959	1	8	1.00491	0.975239
A0A060MKV5	N-acetyl-L,L-diaminopimelate aminotransferase OS=Staphylococcus xylosus GN=SXYLSMQ121_1745 PE=4 SV=1 - [A0A060MKV5_STAXY]	29.72	43.297	5.09717	2	9	1.00471	0.976243
A0A060MMT8	Ribosome maturation factor RimM OS=Staphylococcus xylosus GN=rimM PE=3 SV=1 - [A0A060MMT8_STAXY]	32.74	19.2607	4.75439	2	6	1.00464	0.976635
P77985	Serine acetyltransferase OS=Staphylococcus xylosus GN=cysE PE=3 SV=1 - [CYSE_STAXY]	27.78	23.9848	9.23193	1	4	1.00422	0.978744
A0A090K8E9	HAD family hydrolase OS=Staphylococcus xylosus GN=SXYL_01949 PE=4 SV=1 - [A0A090K8E9_STAXY]	44.29	32.2921	4.94482	2	11	1.00395	0.980123
A0A068E6I5	Putative sporulation transcription regulator WhiA OS=Staphylococcus xylosus GN=whiA PE=3 SV=1 - [A0A068E6I5_STAXY]	15.61	35.8387	8.29443	3	6	1.00384	0.980683
A0A060MG09	Peptide methionine sulfoxide reductase MsrA OS=Staphylococcus xylosus GN=msrA1 PE=3 SV=1 - [A0A060MG09_STAXY]	11.7	19.7494	4.729	1	2	1.00382	0.980787
A0A060MMQ4	Probable thiol peroxidase OS=Staphylococcus xylosus GN=tpx PE=3 SV=1 - [A0A060MMQ4_STAXY]	57.32	18.1692	4.75439	1	10	1.00364	0.981706
A0A090K0U9	Sodium:dicarboxylate transporter OS=Staphylococcus xylosus GN=SXYL_01016 PE=4 SV=1 - [A0A090K0U9_STAXY]	11.5	45.1285	8.33838	2	4	1.00335	0.983188
A0A068E9W7	6-carboxy-5,6,7,8-tetrahydropterin synthase OS=Staphylococcus xylosus GN=queD PE=3 SV=1 - [A0A068E9W7_STAXY]	11.97	16.511	6.78564	1	1	1.00311	0.984435
A0A068EDH7	Uncharacterized protein OS=Staphylococcus xylosus GN=SXYL_01994 PE=4 SV=1 - [A0A068EDH7_STAXY]	32.87	16.6954	4.62744	1	5	1.00298	0.985122
A0A068E9P2	Ribose-phosphate pyrophosphokinase OS=Staphylococcus xylosus GN=prs PE=3 SV=1 - [A0A068E9P2_STAXY]	37.07	35.1944	5.47803	1	12	1.00293	0.985354
A0A060MHZ1	Aminoglycoside phosphotransferase family protein OS=Staphylococcus xylosus GN=SXYL_01116 PE=4 SV=1 - [A0A060MHZ1_STAXY]	16.35	30.7875	6.62451	1	4	1.00286	0.985688
A0A068E7H6	Putative competence-damage inducible protein OS=Staphylococcus xylosus GN=cinA PE=3 SV=1 - [A0A068E7H6_STAXY]	30.26	42.344	5.89697	2	11	1.00286	0.985704
A0A068E529	3-hydroxyacyl-CoA dehydrogenase OS=Staphylococcus xylosus GN=SXYLSMQ121_0589 PE=4 SV=1 - [A0A068E529_STAXY]	4.52	18.2518	4.89404	2	1	1.00235	0.988322
A0A068E7P6	Porphobilinogen deaminase OS=Staphylococcus xylosus GN=hemC PE=3 SV=1 - [A0A068E7P6_STAXY]	50.81	34.2198	5.31299	1	14	1.0022	0.98907
A0A068EDA8	FmtA protein involved in methicillin resistance OS=Staphylococcus xylosus GN=SXYLSMQ121_1737 PE=4 SV=1 - [A0A068EDA8_STAXY]	5.12	45.5553	9.30518	1	2	1.00216	0.989289
A0A068E608	Ribonuclease BN OS=Staphylococcus xylosus GN=SXYL_00953 PE=4 SV=1 - [A0A068E608_STAXY]	18.37	42.322	8.49951	1	6	1.00201	0.990043
A0A060MQS7	Transcriptional regulatory protein walR OS=Staphylococcus xylosus GN=walR PE=4 SV=1 - [A0A060MQS7_STAXY]	38.63	27.1608	5.12256	1	10	1.0019	0.99061
A0A068E7A0	DNA repair exonuclease family protein YhaO OS=Staphylococcus xylosus GN=SXYLSMQ121_0993 PE=4 SV=1 - [A0A068E7A0_STAXY]	31.98	46.1369	5.12256	2	12	1.00158	0.992267
A0A060MIN0	Uncharacterized protein OS=Staphylococcus xylosus GN=SXYL_00526 PE=4 SV=1 - [A0A060MIN0_STAXY]	13.79	6.66778	10.2427	1	1	1.00143	0.993046
A0A068E6K0	Peptidase T OS=Staphylococcus xylosus GN=pepT PE=3 SV=1 - [A0A068E6K0_STAXY]	34.15	45.8556	4.70361	2	12	1.00082	0.996184
A0A068E2M3	Glycosyl transferase, group 1 family protein OS=Staphylococcus xylosus GN=SXYL_00578 PE=4 SV=1 - [A0A068E2M3_STAXY]	26.7	43.4054	6.81494	1	8	1.00077	0.99644
A0A068E801	Catalyzes the cleavage of p-aminobenzoyl-glutamate to p-aminobenzoate and glutamate, subunit A OS=Staphylococcus xylosus GN=SXYLSMQ121_2444 PE=4 SV=1 - [A0A068E801_STAXY]	13.07	43.6558	5.09717	2	4	1.00065	0.997025
A0A090K6X4	Fructokinase OS=Staphylococcus xylosus GN=scrK PE=4 SV=1 - [A0A090K6X4_STAXY]	22.43	34.9048	4.89404	1	1	1.00061	0.997227
A0A090K1S3	Uncharacterized protein OS=Staphylococcus xylosus GN=SXYL_01090 PE=4 SV=1 - [A0A090K1S3_STAXY]	9.48	23.8109	5.32568	2	2	1.0005	0.997824
A0A068E6F7	Glycerophosphoryl diester phosphodiesterase OS=Staphylococcus xylosus GN=SXYLSMQ121_1671 PE=4 SV=1 - [A0A068E6F7_STAXY]	17.65	34.4897	7.29834	2	5	1.00036	0.998537
A0A068E3F2	Magnesium and cobalt transport protein CorA OS=Staphylococcus xylosus GN=SXYL_00556 PE=4 SV=1 - [A0A068E3F2_STAXY]	1.92	36.22	4.98291	1	1	1.00007	1
A0A068E9Y7	Undecaprenyl-diphosphatase OS=Staphylococcus xylosus GN=uppP PE=3 SV=1 - [A0A068E9Y7_STAXY]	16.15	32.1405	8.70459	1	4	0.999928	0.999448
A0A068EDL4	GCN5-related N-acetyltransferase OS=Staphylococcus xylosus GN=SXYL_02040 PE=4 SV=1 - [A0A068EDL4_STAXY]	11.64	17.2139	6.80029	1	2	0.999927	0.999445
A0SJA3	Branched-chain-amino-acid aminotransferase OS=Staphylococcus xylosus GN=ilvE PE=3 SV=1 - [A0SJA3_STAXY]	40.78	40.0743	4.77979	1	14	0.999784	0.998902
A0A068E8P7	tRNA uridine 5-carboxymethylaminomethyl modification enzyme MnmG OS=Staphylococcus xylosus GN=mnmG PE=3 SV=1 - [A0A068E8P7_STAXY]	31.2	69.7609	5.2876	1	20	0.999754	0.998786
A0A090K6K0	Putative membrane protein OS=Staphylococcus xylosus GN=SXYL_00781 PE=4 SV=1 - [A0A090K6K0_STAXY]	10.41	40.7548	9.86182	2	4	0.999675	0.998485
A0A090K3H1	Putative dehydrogenase OS=Staphylococcus xylosus GN=SXYL_01992 PE=3 SV=1 - [A0A090K3H1_STAXY]	38.63	35.5364	5.45264	2	11	0.999619	0.99827
A0A068EEC6	Deoxyadenosine kinase OS=Staphylococcus xylosus GN=SXYL_02301 PE=4 SV=1 - [A0A068EEC6_STAXY]	24.88	24.2952	5.33838	1	4	0.999173	0.99657
A0A068E264	PTS system, arbutin-, cellobiose-, and salicin-specific IIBC component OS=Staphylococcus xylosus GN=SXYLSMQ121_0059 PE=4 SV=1 - [A0A068E264_STAXY]	1.6	66.4651	5.16064	2	1	0.999089	0.996251
A0A068E8A1	Acetyltransferase (GNAT) family OS=Staphylococcus xylosus GN=SXYLSMQ121_1358 PE=4 SV=1 - [A0A068E8A1_STAXY]	34.91	19.8548	4.77979	2	6	0.999004	0.995925
A0A068E5B4	Ribosome-binding factor A OS=Staphylococcus xylosus GN=rbfA PE=3 SV=1 - [A0A068E5B4_STAXY]	39.47	13.1718	6.16357	1	4	0.998667	0.994642
A0A068E4U3	Ribonuclease Z OS=Staphylococcus xylosus GN=rnz PE=3 SV=1 - [A0A068E4U3_STAXY]	6.54	34.2502	5.92236	2	2	0.998548	0.994188
A0A060MIS2	Pyrimidine-nucleoside phosphorylase OS=Staphylococcus xylosus GN=pdp PE=4 SV=1 - [A0A060MIS2_STAXY]	64.67	46.1559	5.0083	1	27	0.997855	0.99154
A0A068E5R6	Peptide methionine sulfoxide reductase regulator MsrR OS=Staphylococcus xylosus GN=SXYL_01516 PE=4 SV=1 - [A0A068E5R6_STAXY]	35.28	36.3721	9.17334	1	11	0.996911	0.987932
A0A068E695	Leucine--tRNA ligase OS=Staphylococcus xylosus GN=leuS PE=3 SV=1 - [A0A068E695_STAXY]	20.27	91.5698	5.0083	2	19	0.996882	0.987824
A0A068EEZ7	Uncharacterized protein OS=Staphylococcus xylosus GN=SXYLSMQ121_2367 PE=4 SV=1 - [A0A068EEZ7_STAXY]	43.75	39.3149	4.4751	2	15	0.996836	0.987648
I3RTC2	Glyceraldehyde-3-phosphate dehydrogenase (Fragment) OS=Staphylococcus xylosus GN=gap PE=3 SV=1 - [I3RTC2_STAXY]	45.99	30.9063	4.69092	4	1	0.996802	0.987518
A0A060MJ03	50S ribosomal protein L15 OS=Staphylococcus xylosus GN=rplO PE=3 SV=1 - [A0A060MJ03_STAXY]	72.6	15.4864	10.3892	1	12	0.996768	0.987388
A0A060MF76	Uncharacterized protein OS=Staphylococcus xylosus GN=SXYL_02244 PE=4 SV=1 - [A0A060MF76_STAXY]	43.86	19.4517	6.43018	1	6	0.996492	0.986333
A0A060MFP0	Urease accessory protein UreG OS=Staphylococcus xylosus GN=ureG PE=3 SV=1 - [A0A060MFP0_STAXY]	52.94	22.3715	4.70361	2	10	0.995702	0.983311
A0A068EAU9	Putative membrane protein OS=Staphylococcus xylosus GN=SXYL_00950 PE=4 SV=1 - [A0A068EAU9_STAXY]	26.61	27.3667	7.56201	1	6	0.995573	0.982815
A0A068E786	Alkaline phosphatase OS=Staphylococcus xylosus GN=SXYLSMQ121_2006 PE=4 SV=1 - [A0A068E786_STAXY]	2.96	23.6418	9.61279	2	1	0.995409	0.982187
C6ZDJ3	3-oxoacyl-[acyl-carrier protein] reductase OS=Staphylococcus xylosus GN=fabG PE=3 SV=1 - [C6ZDJ3_STAXY]	64.75	25.9013	5.46533	1	12	0.995403	0.982165
A0A090K7P7	Dephospho-CoA kinase OS=Staphylococcus xylosus GN=coaE PE=3 SV=1 - [A0A090K7P7_STAXY]	46.6	23.4948	4.60205	2	10	0.995246	0.981566
A0A060MNA8	Transcriptional regulator, GntR family OS=Staphylococcus xylosus GN=SXYLSMQ121_0881 PE=4 SV=1 - [A0A060MNA8_STAXY]	34.13	14.4035	4.95752	2	4	0.995092	0.980975
A0A068E7U9	UPF0747 protein SXYLSMQ121_1635 OS=Staphylococcus xylosus GN=SXYLSMQ121_1635 PE=3 SV=1 - [A0A068E7U9_STAXY]	26.63	62.8197	5.41455	2	13	0.994528	0.978813
A0A068E8Y5	Glycerol-3-phosphate cytidylyltransferase OS=Staphylococcus xylosus GN=tagD PE=4 SV=1 - [A0A068E8Y5_STAXY]	53.03	15.8579	5.64307	1	7	0.994343	0.978107
A0A068E7X9	Putative activity regulator of membrane protease YbbK OS=Staphylococcus xylosus GN=SXYLSMQ121_1218 PE=4 SV=1 - [A0A068E7X9_STAXY]	19.07	26.0192	5.16064	2	5	0.993985	0.976736
A0A068EC34	Uncharacterized protein OS=Staphylococcus xylosus GN=SXYLSMQ121_1342 PE=4 SV=1 - [A0A068EC34_STAXY]	19.11	133.124	5.36377	2	21	0.993956	0.976622
A0A068E9M2	ATP-dependent Clp protease ATP-binding subunit ClpC OS=Staphylococcus xylosus GN=clpC PE=3 SV=1 - [A0A068E9M2_STAXY]	60.85	91.4566	5.64307	1	43	0.993725	0.975738
A0A068E7W7	Methyltransferase OS=Staphylococcus xylosus GN=SXYLSMQ121_1203 PE=4 SV=1 - [A0A068E7W7_STAXY]	13.45	27.9562	4.4624	2	4	0.993702	0.975649
A0A060MKJ2	Lipoyl synthase OS=Staphylococcus xylosus GN=lipA PE=3 SV=1 - [A0A060MKJ2_STAXY]	43.45	35.8703	7.48877	1	15	0.993619	0.975333
A0A068EF19	Phage-related protein OS=Staphylococcus xylosus GN=SXYLSMQ121_2392 PE=4 SV=1 - [A0A068EF19_STAXY]	4.88	28.1252	8.1333	2	1	0.993559	0.975101
A0A068E3Y4	Energy-coupling factor transporter transmembrane protein EcfT OS=Staphylococcus xylosus GN=ecfT PE=3 SV=1 - [A0A068E3Y4_STAXY]	4.48	30.8793	9.94971	2	1	0.993437	0.974634
A0A068E218	Lead, cadmium, zinc and mercury transporting ATPase OS=Staphylococcus xylosus GN=SXYLSMQ121_0323 PE=3 SV=1 - [A0A068E218_STAXY]	1.39	85.7953	5.98584	1	1	0.993422	0.974575
A0A060MH60	Putative dipeptidase OS=Staphylococcus xylosus GN=SXYL_01114 PE=4 SV=1 - [A0A060MH60_STAXY]	53.3	52.5786	4.66553	2	25	0.993184	0.973662
A0A068E712	Pyrroline-5-carboxylate reductase OS=Staphylococcus xylosus GN=proC PE=3 SV=1 - [A0A068E712_STAXY]	33.95	29.8909	4.90674	1	9	0.993067	0.973214
A0A068E8I2	Exonuclease SbcD OS=Staphylococcus xylosus GN=SXYLSMQ121_1453 PE=4 SV=1 - [A0A068E8I2_STAXY]	13.03	43.969	5.07178	2	3	0.992517	0.971104
A0A068E510	Aspartate-semialdehyde dehydrogenase OS=Staphylococcus xylosus GN=asd PE=3 SV=1 - [A0A068E510_STAXY]	30.7	36.3714	4.99561	1	8	0.992448	0.970842
A0A068EB67	Glutamyl aminopeptidase OS=Staphylococcus xylosus GN=SXYLSMQ121_1057 PE=4 SV=1 - [A0A068EB67_STAXY]	50.56	39.7431	5.19873	2	14	0.9924	0.970656
A0A068E576	DNA repair protein RecO OS=Staphylococcus xylosus GN=recO PE=3 SV=1 - [A0A068E576_STAXY]	10.71	28.5839	8.17725	2	3	0.992316	0.970333
A0A068E4F1	Ribosomal RNA large subunit methyltransferase H OS=Staphylococcus xylosus GN=rlmH PE=3 SV=1 - [A0A068E4F1_STAXY]	27.67	18.2746	9.14404	4	5	0.992085	0.969448
A0A068E7W5	Succinate dehydrogenase iron-sulfur protein OS=Staphylococcus xylosus GN=sdhB PE=4 SV=1 - [A0A068E7W5_STAXY]	57.41	30.2608	6.53662	1	14	0.992025	0.969216
A0A068E4X3	Sensor histidine kinase OS=Staphylococcus xylosus GN=SXYLSMQ121_0539 PE=4 SV=1 - [A0A068E4X3_STAXY]	9.3	39.3117	5.10986	2	3	0.991917	0.968802
A0A068E2R6	N-acetylmuramic acid 6-phosphate etherase OS=Staphylococcus xylosus GN=murQ PE=3 SV=1 - [A0A068E2R6_STAXY]	8.47	32.2275	5.22412	1	3	0.991318	0.9665
A0A068E9U4	Uncharacterized protein OS=Staphylococcus xylosus GN=SXYLSMQ121_1958 PE=4 SV=1 - [A0A068E9U4_STAXY]	6.4	34.1192	5.31299	2	2	0.99103	0.965397
A0A060MLE4	30S ribosomal protein S15 OS=Staphylococcus xylosus GN=rpsO PE=3 SV=1 - [A0A060MLE4_STAXY]	14.61	10.5588	10.3159	1	2	0.990825	0.964606
A0A090K7L9	Carbamoyl-phosphate synthase (glutamine-hydrolyzing) OS=Staphylococcus xylosus GN=carB PE=3 SV=1 - [A0A090K7L9_STAXY]	30.37	116.79	4.83057	2	32	0.990749	0.964315
A0A068E9C4	Uronate isomerase OS=Staphylococcus xylosus GN=uxaC PE=3 SV=1 - [A0A068E9C4_STAXY]	2.56	54.0126	5.88428	2	1	0.990538	0.963505
A0A060MHA7	Formyltetrahydrofolate deformylase OS=Staphylococcus xylosus GN=purU PE=3 SV=1 - [A0A060MHA7_STAXY]	23.32	32.4955	5.92236	2	7	0.989535	0.959646
A0A090M3W7	Aldo keto reductase family protein OS=Staphylococcus xylosus GN=SXYL_02161 PE=4 SV=1 - [A0A090M3W7_STAXY]	35.1	34.1083	6.07471	2	11	0.989469	0.959394
A0A077RDC0	Uncharacterized protein OS=Staphylococcus xylosus PE=3 SV=1 - [A0A077RDC0_STAXY]	10.95	16.111	4.67822	1	1	0.989384	0.959067
A0A068E9U8	Iron compound ABC uptake transporter ATP-binding protein OS=Staphylococcus xylosus GN=SXYLSMQ121_1963 PE=4 SV=1 - [A0A068E9U8_STAXY]	14.29	30.1689	6.55127	2	4	0.989041	0.957746
A0A068E7X4	Phenylalanine--tRNA ligase beta subunit OS=Staphylococcus xylosus GN=pheT PE=3 SV=1 - [A0A068E7X4_STAXY]	28.88	88.5802	4.79248	2	19	0.988922	0.957289
A0A090K0J9	Nicotinate phosphoribosyltransferase OS=Staphylococcus xylosus GN=SXYL_00924 PE=3 SV=1 - [A0A090K0J9_STAXY]	41.72	55.977	5.80811	2	19	0.988663	0.956292
A0A068E828	Rhomboid family serine protease OS=Staphylococcus xylosus GN=SXYLSMQ121_1243 PE=4 SV=1 - [A0A068E828_STAXY]	3.92	56.3068	9.33447	3	3	0.988387	0.955231
A0A068E4Y0	Pro-zeta-carotene desaturase, prolycopene producing OS=Staphylococcus xylosus GN=SXYLSMQ121_1141 PE=4 SV=1 - [A0A068E4Y0_STAXY]	33.82	31.311	5.31299	2	11	0.988342	0.955056
A0A090K150	Probable tRNA sulfurtransferase OS=Staphylococcus xylosus GN=thiI PE=3 SV=1 - [A0A090K150_STAXY]	24.57	45.7267	6.30322	2	8	0.988299	0.954891
A0A068E956	Spermidine/putrescine import ATP-binding protein PotA OS=Staphylococcus xylosus GN=potA PE=3 SV=1 - [A0A068E956_STAXY]	5.22	41.465	4.86865	2	2	0.988224	0.954603
A0A068E464	L-idonate 5-dehydrogenase OS=Staphylococcus xylosus GN=SXYLSMQ121_0249 PE=4 SV=1 - [A0A068E464_STAXY]	17.7	36.454	5.68115	1	1	0.988182	0.954439
A0A060MNL4	Exodeoxyribonuclease 7 large subunit OS=Staphylococcus xylosus GN=xseA PE=3 SV=1 - [A0A060MNL4_STAXY]	35.73	50.7922	8.74854	2	14	0.987485	0.951756
A0A090LZQ8	Acetyltransferase OS=Staphylococcus xylosus GN=SXYL_00669 PE=4 SV=1 - [A0A090LZQ8_STAXY]	5.22	28.9403	4.75439	1	1	0.987461	0.951664
A0A068E7Q5	Methionyl-tRNA formyltransferase OS=Staphylococcus xylosus GN=fmt PE=3 SV=1 - [A0A068E7Q5_STAXY]	51.6	33.8288	6.32861	2	14	0.987297	0.951033
A7KJI4	ATP synthase gamma chain OS=Staphylococcus xylosus GN=atpG PE=3 SV=1 - [A7KJI4_STAXY]	43.06	31.9254	6.55127	2	10	0.987121	0.950354
A0A068E5I8	Primosomal protein N' OS=Staphylococcus xylosus GN=priA PE=3 SV=1 - [A0A068E5I8_STAXY]	16.33	92.3043	6.88818	2	10	0.986929	0.949614
A0A060ML40	Phosphopantetheine adenylyltransferase OS=Staphylococcus xylosus GN=coaD PE=3 SV=1 - [A0A060ML40_STAXY]	28.57	18.1712	6.27783	1	4	0.986925	0.949598
A0A060MBX7	1,4-dihydroxy-2-naphthoyl-CoA synthase OS=Staphylococcus xylosus GN=menB PE=3 SV=1 - [A0A060MBX7_STAXY]	54.78	30.3413	5.75732	1	14	0.986911	0.949545
A0A068E4K4	Putative membrane protein insertion efficiency factor OS=Staphylococcus xylosus GN=SXYLSMQ121_1016 PE=3 SV=1 - [A0A068E4K4_STAXY]	12.82	8.98073	9.67139	1	1	0.986844	0.949288
A0A068E807	Adenosine deaminase OS=Staphylococcus xylosus GN=add PE=4 SV=1 - [A0A068E807_STAXY]	2.4	37.5262	4.94482	1	1	0.986115	0.946477
A0A090K405	Uncharacterized protein OS=Staphylococcus xylosus GN=SXYL_02183 PE=4 SV=1 - [A0A090K405_STAXY]	20.83	19.4253	5.2876	2	3	0.985997	0.946023
A0A060MPN4	Initiation-control protein YabA OS=Staphylococcus xylosus GN=SXYLSMQ121_2279 PE=3 SV=1 - [A0A060MPN4_STAXY]	20.35	13.0127	5.32568	2	2	0.985644	0.944661
A0A090K4K8	Organic hydroperoxide resistance protein-like 1 OS=Staphylococcus xylosus GN=SXYL_02023 PE=4 SV=1 - [A0A090K4K8_STAXY]	31.91	15.1995	4.70361	2	4	0.985448	0.943904
A0A068E8C3	Tellurite resistance protein OS=Staphylococcus xylosus GN=SXYLSMQ121_1383 PE=4 SV=1 - [A0A068E8C3_STAXY]	55.05	43.1681	5.68115	1	1	0.985369	0.943597
A0A060MEM3	Putative 5'(3')-deoxyribonucleotidase OS=Staphylococcus xylosus GN=SXYL_02125 PE=4 SV=1 - [A0A060MEM3_STAXY]	42.31	21.0685	5.021	1	8	0.985194	0.942923
A7KJJ3	Dihydrolipoyl dehydrogenase OS=Staphylococcus xylosus GN=pdhD PE=4 SV=1 - [A7KJJ3_STAXY]	60.26	49.4415	4.86865	1	31	0.985167	0.942821
A7KJI0	Peptidylprolyl isomerase OS=Staphylococcus xylosus GN=prsA PE=4 SV=1 - [A7KJI0_STAXY]	47.72	37.2374	8.41162	2	22	0.985135	0.942696
A0A068E7G6	DNA mismatch repair protein MutL OS=Staphylococcus xylosus GN=mutL PE=3 SV=1 - [A0A068E7G6_STAXY]	25.45	76.2835	5.45264	2	14	0.98502	0.942251
A0A068EDU1	Glycine betaine ABC transport system, ATP-binding protein OpuAA OS=Staphylococcus xylosus GN=SXYL_02128 PE=3 SV=1 - [A0A068EDU1_STAXY]	5.94	36.6868	5.04639	1	2	0.985003	0.942186
A0A068E256	Esterase/lipase OS=Staphylococcus xylosus GN=SXYLSMQ121_0373 PE=4 SV=1 - [A0A068E256_STAXY]	16.36	36.9294	7.25439	2	6	0.984997	0.942163
A0A068EC42	Uncharacterized protein OS=Staphylococcus xylosus GN=SXYLSMQ121_1352 PE=4 SV=1 - [A0A068EC42_STAXY]	16.49	30.6568	6.16357	2	5	0.984722	0.941103
A0A090M372	Isochorismate synthase OS=Staphylococcus xylosus GN=menF PE=4 SV=1 - [A0A090M372_STAXY]	17.56	52.3169	4.77979	2	4	0.983869	0.937808
A0A068E8T5	UTP--glucose-1-phosphate uridylyltransferase OS=Staphylococcus xylosus GN=SXYLSMQ121_2000 PE=3 SV=1 - [A0A068E8T5_STAXY]	48.79	32.6259	5.12256	2	13	0.983556	0.936602
A0A060MM16	UPF0403 protein OS=Staphylococcus xylosus GN=SXYL_01345 PE=4 SV=1 - [A0A060MM16_STAXY]	43.45	16.1227	4.57666	1	5	0.983551	0.936582
A0A090KAM4	Response regulator protein graR OS=Staphylococcus xylosus GN=graR PE=4 SV=1 - [A0A090KAM4_STAXY]	24.11	26.1003	4.81787	2	4	0.983483	0.936318
A0A068E5P4	Polyphosphate kinase OS=Staphylococcus xylosus GN=ppk PE=3 SV=1 - [A0A068E5P4_STAXY]	1.67	82.9799	6.55127	2	2	0.983193	0.935198
A0A068E5B2	Molybdenum cofactor biosynthesis protein MoaE OS=Staphylococcus xylosus GN=moaE PE=4 SV=1 - [A0A068E5B2_STAXY]	17.22	17.4229	5.37646	1	2	0.983028	0.934559
A0A068E4Q5	Aminobenzoyl-glutamate transport protein OS=Staphylococcus xylosus GN=SXYLSMQ121_0469 PE=4 SV=1 - [A0A068E4Q5_STAXY]	1.37	55.4722	9.17334	2	1	0.982613	0.932955
A5H0E3	Fructose-bisphosphate aldolase class I (Fragment) OS=Staphylococcus xylosus GN=fda PE=4 SV=1 - [A5H0E3_STAXY]	85.96	32.6227	4.86865	4	23	0.982208	0.93139
A0A068EDR3	Peptide chain release factor 2 OS=Staphylococcus xylosus GN=SXYLSMQ121_1942 PE=4 SV=1 - [A0A068EDR3_STAXY]	27.93	37.8655	5.021	2	8	0.982015	0.930644
A0A068E6A5	Metallo-beta-lactamase family protein OS=Staphylococcus xylosus GN=SXYLSMQ121_1055 PE=4 SV=1 - [A0A068E6A5_STAXY]	21.09	31.8677	5.56689	2	4	0.981879	0.930118
A0A068E3M0	Probable manganese-dependent inorganic pyrophosphatase OS=Staphylococcus xylosus GN=ppaC PE=3 SV=1 - [A0A068E3M0_STAXY]	44.48	33.889	4.69092	2	13	0.981744	0.929599
C6ZDG4	30S ribosomal protein S6 OS=Staphylococcus xylosus GN=rpsF PE=3 SV=1 - [C6ZDG4_STAXY]	80.2	11.919	5.03369	1	6	0.981682	0.929359
A0A090LYA2	Pantothenate synthetase OS=Staphylococcus xylosus GN=panC PE=3 SV=1 - [A0A090LYA2_STAXY]	28.37	31.8647	6.90283	2	7	0.98165	0.929236
A0A068E846	Esterase/lipase family protein OS=Staphylococcus xylosus GN=SXYLSMQ121_2316 PE=4 SV=1 - [A0A068E846_STAXY]	15.1	27.7531	5.46533	2	3	0.981294	0.927859
A0A068EER8	Transcription-repair-coupling factor OS=Staphylococcus xylosus GN=mfd PE=3 SV=1 - [A0A068EER8_STAXY]	24.27	134.637	5.13525	2	24	0.981067	0.926978
A0A060MK11	Putative transcriptional regulator OS=Staphylococcus xylosus GN=SXYL_00287 PE=4 SV=1 - [A0A060MK11_STAXY]	25	21.1336	6.34131	2	4	0.981066	0.926976
A0A068E7S8	Putative ATPase (AAA family) associated with cysteine desulfurase OS=Staphylococcus xylosus GN=SXYLSMQ121_1168 PE=4 SV=1 - [A0A068E7S8_STAXY]	14.35	47.0683	6.87354	2	4	0.981025	0.926816
A0A068E4W2	Hydrolase, NUDIX family OS=Staphylococcus xylosus GN=SXYL_01189 PE=4 SV=1 - [A0A068E4W2_STAXY]	41.87	23.1115	4.64014	1	9	0.981001	0.926723
A0A068E3Y1	Lysophospholipase OS=Staphylococcus xylosus GN=SXYL_01102 PE=4 SV=1 - [A0A068E3Y1_STAXY]	38.32	31.7203	5.93506	1	10	0.980875	0.926238
A0A090K2C8	HAD family hydrolase OS=Staphylococcus xylosus GN=SXYL_01554 PE=4 SV=1 - [A0A090K2C8_STAXY]	29.48	29.8777	4.79248	2	6	0.980841	0.926106
A0A068E663	Inositol monophosphatase family protein OS=Staphylococcus xylosus GN=SXYL_00642 PE=4 SV=1 - [A0A068E663_STAXY]	20.15	29.6909	4.84326	1	5	0.980719	0.925631
A0A068E4I8	Chaperone protein DnaJ OS=Staphylococcus xylosus GN=dnaJ PE=3 SV=1 - [A0A068E4I8_STAXY]	31.75	41.5964	5.50342	3	7	0.980635	0.925308
A0A068E9G9	Gluconate permease OS=Staphylococcus xylosus GN=SXYLSMQ121_0436 PE=4 SV=1 - [A0A068E9G9_STAXY]	9.07	47.8485	6.30322	2	4	0.980046	0.923028
A0A068E1H6	Transcriptional regulator of rhamnose utilization, AraC family OS=Staphylococcus xylosus GN=SXYLSMQ121_0147 PE=4 SV=1 - [A0A068E1H6_STAXY]	6.23	32.4017	8.5874	2	2	0.979917	0.922528
A0A068E799	Uncharacterized protein OS=Staphylococcus xylosus GN=SXYL_02174 PE=4 SV=1 - [A0A068E799_STAXY]	10	7.98326	7.94287	1	1	0.979775	0.921979
A0A060MQM0	Putative transcriptional regulator OS=Staphylococcus xylosus GN=SXYL_00678 PE=4 SV=1 - [A0A060MQM0_STAXY]	55.68	21.5388	6.30322	1	12	0.97971	0.92173
Q6PY05	Superoxide dismutase (Fragment) OS=Staphylococcus xylosus GN=sodA PE=3 SV=1 - [Q6PY05_STAXY]	65.44	14.9365	5.26221	3	1	0.978776	0.918109
A0A090K1K9	6-phosphogluconate dehydrogenase, decarboxylating OS=Staphylococcus xylosus GN=gndA PE=3 SV=1 - [A0A090K1K9_STAXY]	65.46	51.8338	4.97021	2	26	0.978738	0.917963
A0A068E6H2	Uncharacterized protein OS=Staphylococcus xylosus GN=SXYLSMQ121_1914 PE=4 SV=1 - [A0A068E6H2_STAXY]	16.34	17.2264	9.77393	2	3	0.978671	0.917704
A0A068EBL0	CsdL (EC-YgdL) protein of the HesA/MoeB/ThiF family, part of the CsdA-E-L sulfur transfer pathway OS=Staphylococcus xylosus GN=SXYL_01231 PE=4 SV=1 - [A0A068EBL0_STAXY]	38.67	28.4819	7.03467	1	10	0.978651	0.917627
A0A060MGK3	Elongation factor Ts OS=Staphylococcus xylosus GN=tsf PE=3 SV=1 - [A0A060MGK3_STAXY]	78.08	32.3277	5.17334	1	24	0.978336	0.916408
A0A068EA95	Uncharacterized protein OS=Staphylococcus xylosus GN=SXYLSMQ121_0681 PE=4 SV=1 - [A0A068EA95_STAXY]	29.25	29.5043	5.89697	2	6	0.978205	0.915898
C6ZDJ9	Peptidyl-prolyl cis-trans isomerase OS=Staphylococcus xylosus GN=SXYL_01968 PE=3 SV=1 - [C6ZDJ9_STAXY]	48.73	21.6484	4.56396	1	8	0.977774	0.914229
A0A090K801	Putative pyruvate, phosphate dikinase regulatory protein OS=Staphylococcus xylosus GN=SXYL_01293 PE=3 SV=1 - [A0A090K801_STAXY]	56.41	30.873	4.89404	2	12	0.977725	0.91404
A0A060MFC4	K+ transport system NAD-binding component OS=Staphylococcus xylosus GN=SXYL_01848 PE=4 SV=1 - [A0A060MFC4_STAXY]	12.79	24.1267	5.63037	1	3	0.977704	0.913958
A0A060MK31	Uncharacterized protein OS=Staphylococcus xylosus GN=SXYL_02190 PE=4 SV=1 - [A0A060MK31_STAXY]	52.2	23.7368	4.80518	1	12	0.977442	0.912944
A0A090K528	Similar to quorum-quenching N-acyl homoserine lactonase OS=Staphylococcus xylosus GN=SXYL_00255 PE=4 SV=1 - [A0A090K528_STAXY]	3.19	32.1448	5.10986	1	1	0.977275	0.912294
A0A060MHS9	Uncharacterized protein OS=Staphylococcus xylosus GN=SXYL_00835 PE=4 SV=1 - [A0A060MHS9_STAXY]	28.08	16.8266	5.021	2	2	0.977265	0.912257
A0A068E611	Acyl-CoA hydrolase OS=Staphylococcus xylosus GN=SXYLSMQ121_0950 PE=4 SV=1 - [A0A068E611_STAXY]	9.49	15.3978	5.5542	2	1	0.976885	0.910784
A0A068E6K2	Putative siderophore biosynthesis protein near heme transporter HtsABC, Siderophore synthetase superfamily, group B OS=Staphylococcus xylosus GN=SXYLSMQ121_0737 PE=4 SV=1 - [A0A068E6K2_STAXY]	11.31	75.09	5.31299	1	1	0.976414	0.908959
A0A060MH17	ATP-dependent 6-phosphofructokinase OS=Staphylococcus xylosus GN=pfkA PE=3 SV=1 - [A0A060MH17_STAXY]	50.31	34.8036	4.95752	1	16	0.976131	0.907858
A0A068ECV6	Dihydroorotase OS=Staphylococcus xylosus GN=pyrC PE=3 SV=1 - [A0A068ECV6_STAXY]	29.48	46.1344	5.16064	1	9	0.975535	0.905546
A0A068EF10	Membrane protein OS=Staphylococcus xylosus GN=SXYL_02541 PE=4 SV=1 - [A0A068EF10_STAXY]	30.04	50.1242	8.6167	1	13	0.975403	0.905037
A0A060MKY2	Pyridoxal 5'-phosphate synthase subunit PdxS OS=Staphylococcus xylosus GN=pdxS PE=3 SV=1 - [A0A060MKY2_STAXY]	60.34	31.8542	5.19873	2	18	0.975079	0.903781
A0A068E3C6	Transcriptional regulator, GntR family OS=Staphylococcus xylosus GN=SXYLSMQ121_0525 PE=4 SV=1 - [A0A068E3C6_STAXY]	16.74	26.959	6.53662	2	4	0.974647	0.902103
A0A068E3M4	Nitric oxide synthase oxygenase OS=Staphylococcus xylosus GN=SXYLSMQ121_0914 PE=3 SV=1 - [A0A068E3M4_STAXY]	9.32	41.0704	6.771	2	4	0.974503	0.901545
A0A090M105	Septation ring formation regulator EzrA OS=Staphylococcus xylosus GN=ezrA PE=4 SV=1 - [A0A090M105_STAXY]	59.33	66.0294	4.86865	2	31	0.974094	0.899956
A0A068E7I1	DNA repair protein radA OS=Staphylococcus xylosus GN=radA PE=3 SV=1 - [A0A068E7I1_STAXY]	40.13	50.3752	7.25439	1	15	0.973767	0.898687
A0A068E598	Zinc ABC transporter, ATP-binding protein ZnuC OS=Staphylococcus xylosus GN=SXYLSMQ121_1236 PE=3 SV=1 - [A0A068E598_STAXY]	28.4	28.6751	6.62451	2	6	0.973685	0.898367
A0A090K1Z2	Uncharacterized protein OS=Staphylococcus xylosus GN=SXYL_01464 PE=4 SV=1 - [A0A090K1Z2_STAXY]	28.52	29.3153	4.89404	2	5	0.973671	0.898316
A0A068E4S2	Acetyl-CoA carboxylase biotin carboxylase subunit OS=Staphylococcus xylosus GN=accC PE=4 SV=1 - [A0A068E4S2_STAXY]	48.89	50.3223	5.12256	1	23	0.973231	0.896604
A0A068E4K1	NAD-dependent protein deacetylase OS=Staphylococcus xylosus GN=cobB PE=3 SV=1 - [A0A068E4K1_STAXY]	15.16	27.3956	5.021	4	5	0.972808	0.894963
A0A060MPL6	Ribosome-associated heat shock protein implicated in the recycling of the 50S subunit (S4-like protein) OS=Staphylococcus xylosus GN=SXYLSMQ121_2259 PE=4 SV=1 - [A0A060MPL6_STAXY]	52.87	9.69831	9.64209	2	6	0.972733	0.894674
A0A068E7M4	tRNA (guanine-N(1)-)-methyltransferase OS=Staphylococcus xylosus GN=trmD PE=3 SV=1 - [A0A068E7M4_STAXY]	4.49	28.155	5.63037	2	1	0.972688	0.894495
A0A068EEH6	LysR family regulatory protein CidR OS=Staphylococcus xylosus GN=SXYL_02346 PE=4 SV=1 - [A0A068EEH6_STAXY]	7.22	33.143	5.42725	1	2	0.972661	0.894393
A0A060MH97	DNA repair protein RecN OS=Staphylococcus xylosus GN=recN PE=3 SV=1 - [A0A060MH97_STAXY]	43.73	63.8038	4.90674	5	22	0.972645	0.894329
A0A068E472	Inactive metal-dependent proteases-like protein, putative molecular chaperone OS=Staphylococcus xylosus GN=SXYLSMQ121_0855 PE=4 SV=1 - [A0A068E472_STAXY]	32.27	24.4876	4.76709	2	5	0.972612	0.894204
A0A068E5M3	2,3,4,5-tetrahydropyridine-2,6-dicarboxylate N-acetyltransferase OS=Staphylococcus xylosus GN=dapH PE=3 SV=1 - [A0A068E5M3_STAXY]	31.38	25.257	4.729	1	10	0.97254	0.893924
A0A068E9Z8	Isopentenyl-diphosphate delta-isomerase OS=Staphylococcus xylosus GN=fni PE=3 SV=1 - [A0A068E9Z8_STAXY]	41.79	38.5605	5.21143	2	15	0.972279	0.89291
A0A068E229	Perfringolysin O regulator protein PfoR OS=Staphylococcus xylosus GN=SXYLSMQ121_0338 PE=4 SV=1 - [A0A068E229_STAXY]	2.96	34.5887	7.23975	2	1	0.97208	0.892135
A0A068E4A5	Cof-like hydrolase OS=Staphylococcus xylosus GN=SXYLSMQ121_0304 PE=4 SV=1 - [A0A068E4A5_STAXY]	18.59	30.6973	4.7417	2	5	0.971791	0.891014
A0A068EE61	Deoxyguanosinetriphosphate triphosphohydrolase OS=Staphylococcus xylosus GN=SXYL_02245 PE=4 SV=1 - [A0A068EE61_STAXY]	18.29	50.7816	5.63037	1	8	0.971617	0.890338
A0A090K0D7	tRNA N6-adenosine threonylcarbamoyltransferase OS=Staphylococcus xylosus GN=tsaD PE=3 SV=1 - [A0A090K0D7_STAXY]	25.51	36.4145	5.2749	2	7	0.971511	0.889925
A0A060MDK6	50S ribosomal protein L35 OS=Staphylococcus xylosus GN=rpmI PE=3 SV=1 - [A0A060MDK6_STAXY]	33.33	7.6414	12.2495	1	3	0.971005	0.887958
A0A060MKM1	Nucleoid-associated protein SXYL_02452 OS=Staphylococcus xylosus GN=SXYL_02452 PE=3 SV=1 - [A0A060MKM1_STAXY]	75.24	11.5937	4.97021	1	6	0.970951	0.88775
A0A068E6X2	Uncharacterized protein OS=Staphylococcus xylosus GN=SXYL_00900 PE=4 SV=1 - [A0A068E6X2_STAXY]	8.39	17.6078	4.65283	1	1	0.969863	0.883519
O33812	Uncharacterized HTH-type transcriptional regulator in lacR 5'region (Fragment) OS=Staphylococcus xylosus PE=3 SV=1 - [YLAC_STAXY]	13.7	30.9052	7.12256	3	3	0.969225	0.881038
A0A068EBZ5	Transcription regulator AraC/XylS family OS=Staphylococcus xylosus GN=SXYLSMQ121_1287 PE=4 SV=1 - [A0A068EBZ5_STAXY]	6.21	33.8217	4.7417	2	2	0.969196	0.880928
A0A068ED36	Uncharacterized protein OS=Staphylococcus xylosus GN=SXYLSMQ121_1687 PE=4 SV=1 - [A0A068ED36_STAXY]	8.28	19.3492	6.7417	2	1	0.9689	0.879775
C6ZDH8	NAD-dependent epimerase/dehydratase OS=Staphylococcus xylosus GN=SXYL_00785 PE=4 SV=1 - [C6ZDH8_STAXY]	50.92	23.2377	4.69092	2	11	0.967031	0.872506
A0A068E201	ABC-type dipeptide/oligopeptide/nickel transport system, ATP-binding protein OS=Staphylococcus xylosus GN=SXYLSMQ121_0298 PE=4 SV=1 - [A0A068E201_STAXY]	7.42	26.5547	6.43018	2	2	0.966978	0.872299
A0A068EAX0	Peroxide stress regulator PerR, FUR family OS=Staphylococcus xylosus GN=SXYLSMQ121_0967 PE=4 SV=1 - [A0A068EAX0_STAXY]	12	17.2564	5.32568	2	2	0.966736	0.871357
A0A090K8L6	TelA-like protein OS=Staphylococcus xylosus GN=SXYL_01468 PE=4 SV=1 - [A0A090K8L6_STAXY]	54.52	43.119	5.56689	1	1	0.966515	0.870498
A0A090M3E2	ATP-dependent helicase/deoxyribonuclease subunit B OS=Staphylococcus xylosus GN=addB PE=3 SV=1 - [A0A090M3E2_STAXY]	16.8	133.752	5.10986	2	17	0.966067	0.868756
A0A068E614	Esterase OS=Staphylococcus xylosus GN=SXYLSMQ121_0587 PE=4 SV=1 - [A0A068E614_STAXY]	23.41	34.9824	8.51416	2	7	0.965797	0.867702
A0A068E737	Asparagine--tRNA ligase OS=Staphylococcus xylosus GN=asnS PE=3 SV=1 - [A0A068E737_STAXY]	41.63	49.2115	5.12256	2	18	0.965628	0.867046
O07882	Glucose 1-dehydrogenase OS=Staphylococcus xylosus GN=gdh PE=3 SV=1 - [O07882_STAXY]	53.99	28.5804	5.03369	1	13	0.964964	0.864461
A0A090LZT4	Putative cation multidrug efflux pump OS=Staphylococcus xylosus GN=SXYL_00694 PE=4 SV=1 - [A0A090LZT4_STAXY]	14.66	114.847	5.30029	2	14	0.964914	0.864267
A0A068E6X4	Putative hydrolase OS=Staphylococcus xylosus GN=SXYLSMQ121_2084 PE=4 SV=1 - [A0A068E6X4_STAXY]	36.47	30.1993	5.78271	2	10	0.964885	0.864154
A0A060MKW0	Uncharacterized protein OS=Staphylococcus xylosus GN=SXYL_01883 PE=4 SV=1 - [A0A060MKW0_STAXY]	25.64	18.3811	5.13525	1	3	0.964483	0.86259
A0A060MKR6	Adenylate cyclase OS=Staphylococcus xylosus GN=SXYL_01928 PE=4 SV=1 - [A0A060MKR6_STAXY]	36.08	23.0318	4.90674	1	7	0.964456	0.862486
A0A068EEP7	Glutamate--tRNA ligase OS=Staphylococcus xylosus GN=gltX PE=3 SV=1 - [A0A068EEP7_STAXY]	41.94	56.4244	4.99561	3	20	0.964357	0.862098
A0A068E6R1	Potassium uptake protein, integral membrane component, KtrD OS=Staphylococcus xylosus GN=SXYL_01909 PE=4 SV=1 - [A0A068E6R1_STAXY]	1.33	50.0356	9.0708	1	1	0.963804	0.859946
A5H0D9	Protein translocase subunit SecA OS=Staphylococcus xylosus GN=secA PE=3 SV=1 - [A5H0D9_STAXY]	54.8	95.6671	5.21143	3	44	0.963362	0.858224
A0A090M1F2	CBS domain protein OS=Staphylococcus xylosus GN=SXYL_01292 PE=4 SV=1 - [A0A090M1F2_STAXY]	23.81	23.6815	7.94287	2	5	0.962995	0.856796
A0A068E239	Transcriptional regulator, Cro/CI family OS=Staphylococcus xylosus GN=SXYLSMQ121_0353 PE=4 SV=1 - [A0A068E239_STAXY]	12.68	7.96219	6.60986	1	1	0.962304	0.854106
A0A060MGF1	Cell division protein SepF OS=Staphylococcus xylosus GN=sepF PE=3 SV=1 - [A0A060MGF1_STAXY]	24.62	22.7549	4.70361	2	4	0.961642	0.851527
A0A068E975	TetR family regulatory protein OS=Staphylococcus xylosus GN=SXYL_00315 PE=4 SV=1 - [A0A068E975_STAXY]	24.6	21.7422	8.36768	1	5	0.961589	0.851323
A0A068E3X0	Pyruvate decarboxylase OS=Staphylococcus xylosus GN=SXYLSMQ121_0189 PE=3 SV=1 - [A0A068E3X0_STAXY]	29.62	61.1465	5.09717	2	13	0.961065	0.84928
A0A068E9A9	Quinol oxidase polypeptide I QoxB OS=Staphylococcus xylosus GN=SXYLSMQ121_1733 PE=3 SV=1 - [A0A068E9A9_STAXY]	15.56	75.1191	6.87354	2	10	0.960906	0.84866
A0A068ECW8	Cell division protein YlmG/Ycf19 (Putative), YggT family OS=Staphylococcus xylosus GN=SXYL_01698 PE=4 SV=1 - [A0A068ECW8_STAXY]	7.29	11.2051	8.49951	1	1	0.960728	0.84797
A0A068E5G4	Transcription factor FapR OS=Staphylococcus xylosus GN=fapR PE=4 SV=1 - [A0A068E5G4_STAXY]	16.93	21.5615	9.15869	1	3	0.960621	0.847553
A0A068E6I8	Peptide deformylase OS=Staphylococcus xylosus GN=def PE=3 SV=1 - [A0A068E6I8_STAXY]	42.62	20.4405	6.21436	1	7	0.960311	0.846345
A0A068EAQ6	Membrane-associated protein containing a PilT-like ATPase N-terminal domain, YACL-like protein OS=Staphylococcus xylosus GN=SXYL_02394 PE=4 SV=1 - [A0A068EAQ6_STAXY]	23.01	39.2461	6.59521	1	8	0.960194	0.845888
A0A068E8J9	Chromosome (Plasmid) partitioning protein ParB OS=Staphylococcus xylosus GN=SXYL_02640 PE=4 SV=1 - [A0A068E8J9_STAXY]	26.58	25.5904	9.45166	1	8	0.960146	0.845704
A0A068EAT1	Heptaprenylglyceryl phosphate synthase OS=Staphylococcus xylosus GN=pcrB PE=3 SV=1 - [A0A068EAT1_STAXY]	4.78	25.83	4.76709	1	1	0.960001	0.845135
A0A060MID5	Accessory regulator A (SarA) OS=Staphylococcus xylosus GN=sarR PE=4 SV=1 - [A0A060MID5_STAXY]	20.87	13.8694	9.43701	1	3	0.959465	0.843049
A0A068E9X1	Aldo keto reductase family protein OS=Staphylococcus xylosus GN=SXYL_02145 PE=4 SV=1 - [A0A068E9X1_STAXY]	18.64	32.4123	5.05908	1	5	0.959287	0.842356
A0A068E133	DNA polymerase III subunit beta OS=Staphylococcus xylosus GN=SXYLSMQ121_0002 PE=4 SV=1 - [A0A068E133_STAXY]	59.57	41.8127	4.83057	2	23	0.95908	0.841549
A0A068E9E9	Uncharacterized protein OS=Staphylococcus xylosus GN=SXYLSMQ121_1768 PE=4 SV=1 - [A0A068E9E9_STAXY]	2.96	41.2124	9.45166	2	1	0.958168	0.837999
A0A090K4A6	3-oxoacyl-[acyl-carrier-protein] synthase 2 OS=Staphylococcus xylosus GN=fabF PE=3 SV=1 - [A0A090K4A6_STAXY]	40.58	43.4706	5.0083	2	12	0.957957	0.837174
A0A090KA66	Uncharacterized protein OS=Staphylococcus xylosus GN=SXYL_02540 PE=4 SV=1 - [A0A090KA66_STAXY]	54.95	12.6575	7.04932	2	6	0.957934	0.837086
A0A068E5X3	Phosphoenolpyruvate-protein phosphotransferase OS=Staphylococcus xylosus GN=ptsI PE=3 SV=1 - [A0A068E5X3_STAXY]	39.58	63.3861	4.64014	2	21	0.957514	0.835451
A0A068E4T3	3'-to-5' oligoribonuclease A OS=Staphylococcus xylosus GN=SXYLSMQ121_1101 PE=4 SV=1 - [A0A068E4T3_STAXY]	15.43	34.7184	5.0083	2	4	0.957191	0.834192
A0A068E9F8	Oligoendopeptidase F OS=Staphylococcus xylosus GN=SXYLSMQ121_1783 PE=4 SV=1 - [A0A068E9F8_STAXY]	52.99	69.6642	4.98291	2	36	0.957012	0.833496
A0A068E3J0	Membrane component of multidrug resistance system OS=Staphylococcus xylosus GN=SXYLSMQ121_0585 PE=4 SV=1 - [A0A068E3J0_STAXY]	2.07	68.9287	8.00146	2	1	0.956908	0.83309
A0A090K3G5	D-alanyl-lipoteichoic acid biosynthesis protein DltD OS=Staphylococcus xylosus GN=dltD PE=4 SV=1 - [A0A090K3G5_STAXY]	32.2	44.0711	9.17334	2	1	0.95678	0.832592
A0A090M485	Signal peptidase I OS=Staphylococcus xylosus GN=spsB PE=3 SV=1 - [A0A090M485_STAXY]	5.15	22.3189	9.46631	1	1	0.956755	0.832493
A0A068E9K1	Uncharacterized protein OS=Staphylococcus xylosus GN=SXYLSMQ121_1848 PE=4 SV=1 - [A0A068E9K1_STAXY]	11.36	10.0998	4.15771	2	1	0.956183	0.830266
A0A068E9M5	Pyridoxal 5'-phosphate synthase subunit PdxT OS=Staphylococcus xylosus GN=pdxT PE=3 SV=1 - [A0A068E9M5_STAXY]	33.16	21.4381	5.2749	2	5	0.955773	0.828667
A0A068E571	Formate dehydrogenase related protein OS=Staphylococcus xylosus GN=SXYL_00644 PE=4 SV=1 - [A0A068E571_STAXY]	23.78	111.015	4.98291	1	20	0.95569	0.828347
A0A068E4Q3	Aldehyde dehydrogenase OS=Staphylococcus xylosus GN=SXYLSMQ121_0116 PE=3 SV=1 - [A0A068E4Q3_STAXY]	5.64	51.5756	5.16064	2	2	0.955483	0.827539
A0A060MK06	Na(+) H(+) antiporter subunit G OS=Staphylococcus xylosus GN=mnhG2 PE=4 SV=1 - [A0A060MK06_STAXY]	16.89	16.701	9.86182	1	2	0.955119	0.82612
A0A068EF79	Sulfite reductase [NADPH] hemoprotein beta-component OS=Staphylococcus xylosus GN=cysI PE=3 SV=1 - [A0A068EF79_STAXY]	31.28	64.1261	5.40186	1	15	0.955017	0.825723
A0A060MDW3	3'->5' exoribonuclease Bsu YhaM OS=Staphylococcus xylosus GN=cbf1 PE=4 SV=1 - [A0A060MDW3_STAXY]	28.12	35.5911	6.58057	1	8	0.95501	0.825695
A0A060MMV5	Phosphatidate cytidylyltransferase OS=Staphylococcus xylosus GN=cdsA PE=3 SV=1 - [A0A060MMV5_STAXY]	6.15	29.139	9.01221	1	2	0.954867	0.825139
C6ZDG9	Luciferase-like monooxygenase OS=Staphylococcus xylosus GN=SXYL_00154 PE=4 SV=1 - [C6ZDG9_STAXY]	26.35	39.2561	5.90967	1	9	0.95468	0.824411
A0A068E8T0	N-acetylglucosamine-6-phosphate deacetylase OS=Staphylococcus xylosus GN=SXYLSMQ121_1995 PE=3 SV=1 - [A0A068E8T0_STAXY]	38.34	41.9622	5.0083	2	11	0.954487	0.82366
A0A060MKM0	Na(+) H(+) antiporter subunit C OS=Staphylococcus xylosus GN=mnhC1 PE=4 SV=1 - [A0A060MKM0_STAXY]	6.96	12.6678	5.99854	1	1	0.95411	0.822191
A0A068E6Q0	Transcriptional regulator SarZ OS=Staphylococcus xylosus GN=SXYLSMQ121_1746 PE=4 SV=1 - [A0A068E6Q0_STAXY]	21.71	18.4916	5.8335	2	3	0.954037	0.821908
A0A090K3D2	3-methyl-2-oxobutanoate hydroxymethyltransferase OS=Staphylococcus xylosus GN=panB PE=3 SV=1 - [A0A090K3D2_STAXY]	36.3	29.472	5.61768	2	8	0.953958	0.8216
A0A090K129	FtsK/SpoIIIE family protein OS=Staphylococcus xylosus GN=SXYL_01124 PE=4 SV=1 - [A0A090K129_STAXY]	15.5	144.616	4.75439	1	1	0.953797	0.820973
C6ZDK3	Serine hydroxymethyltransferase OS=Staphylococcus xylosus GN=glyA PE=3 SV=1 - [C6ZDK3_STAXY]	53.88	45.1568	5.2876	1	21	0.953259	0.818876
A0A068EA60	Putative secretory antigen OS=Staphylococcus xylosus GN=SXYL_00656 PE=4 SV=1 - [A0A068EA60_STAXY]	5.65	25.6975	6.02393	1	1	0.953082	0.818188
A0A090M2K3	RNA-binding S4 domain protein OS=Staphylococcus xylosus GN=SXYL_01697 PE=4 SV=1 - [A0A090M2K3_STAXY]	18.53	29.7247	7.13721	2	4	0.952964	0.817727
A0A090K3P8	Putative ABC-type dipeptide oligopeptide nickel transport system periplasmic component OS=Staphylococcus xylosus GN=SXYL_00298 PE=4 SV=1 - [A0A090K3P8_STAXY]	39.71	54.4872	7.88428	2	20	0.952773	0.816984
A0A090JZQ6	Putative glycosyl glycerophosphate transferase involved in teichoic acid biosynthesis OS=Staphylococcus xylosus GN=SXYL_00387 PE=4 SV=1 - [A0A090JZQ6_STAXY]	32.74	65.9397	7.1665	2	19	0.952545	0.816097
A0A068E978	Uncharacterized protein OS=Staphylococcus xylosus GN=SXYLSMQ121_0316 PE=4 SV=1 - [A0A068E978_STAXY]	23.93	13.9644	6.94678	2	3	0.952507	0.815949
A0A068E654	Protoporphyrinogen IX oxidase, aerobic, HemY OS=Staphylococcus xylosus GN=SXYLSMQ121_1005 PE=4 SV=1 - [A0A068E654_STAXY]	12.93	52.1217	6.75635	2	5	0.952169	0.814633
A0A068E7L9	D-serine/D-alanine/glycine transporter OS=Staphylococcus xylosus GN=SXYLSMQ121_1108 PE=4 SV=1 - [A0A068E7L9_STAXY]	1.55	50.3828	9.15869	2	1	0.951217	0.810923
A0A068EBX4	Hydroxyacylglutathione hydrolase OS=Staphylococcus xylosus GN=SXYLSMQ121_1247 PE=4 SV=1 - [A0A068EBX4_STAXY]	18.84	23.0847	4.99561	3	4	0.950787	0.80925
A0A068E558	Phosphoglycolate phosphatase OS=Staphylococcus xylosus GN=SXYLSMQ121_0619 PE=4 SV=1 - [A0A068E558_STAXY]	25.7	24.1329	4.66553	2	5	0.950699	0.808909
A0A060MGB2	Uncharacterized protein OS=Staphylococcus xylosus GN=SXYL_01824 PE=4 SV=1 - [A0A060MGB2_STAXY]	21.25	18.8245	4.80518	1	3	0.950697	0.808899
A0A068E3W0	Uncharacterized protein OS=Staphylococcus xylosus GN=SXYLSMQ121_0179 PE=4 SV=1 - [A0A068E3W0_STAXY]	3.83	35.699	5.63037	2	1	0.9505	0.808135
A0A060MIQ6	ABC-type proline glycine betaine transport system permease component OS=Staphylococcus xylosus GN=opuCD PE=3 SV=1 - [A0A060MIQ6_STAXY]	3.48	24.8681	9.77393	1	1	0.950418	0.807815
A0A068E5D9	Uncharacterized protein OS=Staphylococcus xylosus GN=SXYLSMQ121_1281 PE=4 SV=1 - [A0A068E5D9_STAXY]	12.42	37.4849	8.29443	2	4	0.949902	0.805807
A0A060MH95	Ferrochelatase OS=Staphylococcus xylosus GN=hemH PE=3 SV=1 - [A0A060MH95_STAXY]	36.16	35.0093	5.021	2	12	0.949782	0.805339
A0A068E6M5	Mannitol-1-phosphate 5-dehydrogenase OS=Staphylococcus xylosus GN=mtlD PE=3 SV=1 - [A0A068E6M5_STAXY]	4.63	41.3442	4.98291	2	1	0.94933	0.803579
A0A068E6T8	Uncharacterized protein OS=Staphylococcus xylosus GN=SXYLSMQ121_0837 PE=4 SV=1 - [A0A068E6T8_STAXY]	1.59	57.7047	8.70459	2	1	0.949288	0.803415
A0A090K457	Putative hydrolase OS=Staphylococcus xylosus GN=SXYL_02238 PE=4 SV=1 - [A0A090K457_STAXY]	8.62	27.3628	5.12256	2	3	0.949143	0.802852
A0A068E2D0	Uncharacterized protein OS=Staphylococcus xylosus GN=SXYLSMQ121_0119 PE=4 SV=1 - [A0A068E2D0_STAXY]	23.08	19.5651	5.40186	2	3	0.94861	0.800777
A0A068E3F5	Hydroxymethylpyrimidine phosphate kinase ThiD OS=Staphylococcus xylosus GN=SXYLSMQ121_0823 PE=4 SV=1 - [A0A068E3F5_STAXY]	21.61	29.6692	5.64307	2	6	0.948417	0.800025
A0A068E3K7	Uncharacterized protein OS=Staphylococcus xylosus GN=SXYL_00912 PE=4 SV=1 - [A0A068E3K7_STAXY]	14.13	32.1036	9.08545	1	4	0.947592	0.796818
A0A068E551	HAD family hydrolase OS=Staphylococcus xylosus GN=SXYL_01264 PE=4 SV=1 - [A0A068E551_STAXY]	65.46	22.2153	5.24951	1	14	0.947076	0.794807
A0A068EF36	Potassium efflux system KefA protein OS=Staphylococcus xylosus GN=SXYL_02573 PE=4 SV=1 - [A0A068EF36_STAXY]	12.24	32.2883	7.23975	1	3	0.946461	0.792415
A0A068E7Q2	Transcriptional regulator, DeoR family OS=Staphylococcus xylosus GN=SXYLSMQ121_2181 PE=4 SV=1 - [A0A068E7Q2_STAXY]	16.79	29.6561	6.45557	2	4	0.946208	0.791432
A0A090K5B0	Putative DNA mismatch repair protein OS=Staphylococcus xylosus GN=SXYL_00881 PE=4 SV=1 - [A0A090K5B0_STAXY]	2.25	61.3005	7.21045	2	2	0.946059	0.790852
A0A068E6P6	Uncharacterized protein OS=Staphylococcus xylosus GN=SXYL_02167 PE=4 SV=1 - [A0A068E6P6_STAXY]	12.88	27.2979	9.74463	1	4	0.945937	0.79038
A0A068E267	ABC-type cobalt transport system ATPase component OS=Staphylococcus xylosus GN=SXYL_00391 PE=3 SV=1 - [A0A068E267_STAXY]	4.33	54.8261	6.58057	1	2	0.945883	0.790167
A0A090K9R3	Inosine-uridine preferring nucleoside hydrolase OS=Staphylococcus xylosus GN=SXYL_01879 PE=4 SV=1 - [A0A090K9R3_STAXY]	18.21	33.0677	5.24951	2	5	0.945708	0.789485
A0A068E6Q4	1,4-dihydroxy-2-naphthoate octaprenyltransferase OS=Staphylococcus xylosus GN=menA PE=3 SV=1 - [A0A068E6Q4_STAXY]	6.41	34.3675	9.68604	2	3	0.945695	0.789435
A0A068E5S1	D-ribose pyranase OS=Staphylococcus xylosus GN=rbsD PE=3 SV=1 - [A0A068E5S1_STAXY]	17.83	14.2956	6.16357	2	2	0.945249	0.787702
A0A068E5G8	Acetyltransferase, GNAT family OS=Staphylococcus xylosus GN=SXYLSMQ121_0372 PE=4 SV=1 - [A0A068E5G8_STAXY]	35.47	20.5183	6.21436	2	6	0.945052	0.786936
A0A060MB75	Uncharacterized protein OS=Staphylococcus xylosus GN=SXYL_02197 PE=4 SV=1 - [A0A060MB75_STAXY]	10.24	19.0997	5.26221	2	2	0.944904	0.786363
A0A060MFU1	Uncharacterized protein OS=Staphylococcus xylosus GN=SXYL_01600 PE=4 SV=1 - [A0A060MFU1_STAXY]	33.08	14.792	9.27588	1	4	0.944717	0.785636
A0A068E5D3	Glucose uptake protein OS=Staphylococcus xylosus GN=glcU PE=4 SV=1 - [A0A068E5D3_STAXY]	2.81	30.0067	9.5542	2	1	0.944289	0.783972
A0A090K6F8	Glycine--tRNA ligase OS=Staphylococcus xylosus GN=glyQS PE=3 SV=1 - [A0A090K6F8_STAXY]	55.29	53.4011	4.95752	2	25	0.944114	0.78329
A0A068E625	GTP-sensing transcriptional pleiotropic repressor CodY OS=Staphylococcus xylosus GN=codY PE=3 SV=1 - [A0A068E625_STAXY]	58.37	28.5283	5.99854	4	16	0.944059	0.783078
A0A068E835	Shikimate kinase OS=Staphylococcus xylosus GN=aroK PE=3 SV=1 - [A0A068E835_STAXY]	17.54	19.8621	5.93506	1	2	0.943647	0.781474
A0A060MRH1	Recombination protein RecR OS=Staphylococcus xylosus GN=recR PE=3 SV=1 - [A0A060MRH1_STAXY]	33.33	22.1732	5.13525	1	7	0.943625	0.781391
A0A060MFV6	Na(+) H(+) antiporter subunit F OS=Staphylococcus xylosus GN=mnhF1 PE=4 SV=1 - [A0A060MFV6_STAXY]	20.62	10.5449	7.23975	1	2	0.942735	0.777932
A0A068E983	Uncharacterized protein OS=Staphylococcus xylosus GN=SXYLSMQ121_1713 PE=4 SV=1 - [A0A068E983_STAXY]	4.62	51.0149	8.90967	3	2	0.942546	0.777196
A0A068E8U8	Luciferase-like monooxygenase OS=Staphylococcus xylosus GN=SXYL_00190 PE=4 SV=1 - [A0A068E8U8_STAXY]	16.47	37.3923	6.81494	1	5	0.942285	0.776184
A0A068E3K4	ABC transporter ATP-binding protein OS=Staphylococcus xylosus GN=SXYLSMQ121_0884 PE=4 SV=1 - [A0A068E3K4_STAXY]	16.9	32.6909	8.57275	2	6	0.941841	0.774458
K8DVQ3	ABC transporter permease protein OS=Staphylococcus xylosus GN=SXYL_00044 PE=4 SV=1 - [K8DVQ3_STAXY]	26.36	38.3287	8.52881	4	7	0.941544	0.773305
A0A068E6J3	Cytochrome bd-type quinol oxidase subunit 2 OS=Staphylococcus xylosus GN=cydB PE=4 SV=1 - [A0A068E6J3_STAXY]	7.99	38.1886	8.92432	1	3	0.941009	0.771227
A0A060MEK0	Mannitol-specific phosphotransferase enzyme IIA component OS=Staphylococcus xylosus GN=mtlF PE=4 SV=1 - [A0A060MEK0_STAXY]	6.94	15.5559	4.41162	2	1	0.940853	0.770624
A0A060MGU0	Putative permease OS=Staphylococcus xylosus GN=SXYL_01525 PE=4 SV=1 - [A0A060MGU0_STAXY]	3.92	45.7021	9.23193	1	3	0.940739	0.770179
A0A060MCM6	50S ribosomal protein L33 OS=Staphylococcus xylosus GN=rpmG2 PE=3 SV=1 - [A0A060MCM6_STAXY]	36.73	5.89406	9.80322	1	2	0.940271	0.768362
A0A060MRI3	Urease accessory protein UreE OS=Staphylococcus xylosus GN=ureE PE=3 SV=1 - [A0A060MRI3_STAXY]	51.33	17.2899	5.5415	1	6	0.940245	0.768264
A0A068E635	Ribosome biogenesis GTPase A OS=Staphylococcus xylosus GN=SXYL_01639 PE=3 SV=1 - [A0A068E635_STAXY]	33.57	32.6645	9.30518	1	12	0.940155	0.767913
A0A068E3Z0	Pseudouridine synthase OS=Staphylococcus xylosus GN=SXYLSMQ121_1049 PE=3 SV=1 - [A0A068E3Z0_STAXY]	5.6	26.628	7.21045	2	1	0.940035	0.767447
A0A068E564	Ribosomal RNA small subunit methyltransferase E OS=Staphylococcus xylosus GN=SXYLSMQ121_1216 PE=3 SV=1 - [A0A068E564_STAXY]	12.8	28.622	4.99561	2	3	0.939872	0.766815
A0A068E998	Phosphoribosylformylglycinamidine synthase subunit PurL OS=Staphylococcus xylosus GN=purL PE=3 SV=1 - [A0A068E998_STAXY]	28.81	79.4707	4.7417	2	18	0.939267	0.764468
A0A068E3T2	Molybdopterin synthase sulfur carrier subunit OS=Staphylococcus xylosus GN=moaD PE=3 SV=1 - [A0A068E3T2_STAXY]	10.39	8.94951	4.25928	1	1	0.939145	0.763995
P42874	Urease subunit beta OS=Staphylococcus xylosus GN=ureB PE=1 SV=1 - [URE2_STAXY]	68.61	15.4228	5.41455	1	10	0.938461	0.761343
A0A068EBY1	Elongation factor P OS=Staphylococcus xylosus GN=efp PE=3 SV=1 - [A0A068EBY1_STAXY]	49.19	20.5753	5.021	1	10	0.938032	0.759679
A0A068EDD3	Putative permease OS=Staphylococcus xylosus GN=SXYL_01920 PE=4 SV=1 - [A0A068EDD3_STAXY]	11.63	40.6996	8.92432	1	6	0.937815	0.758835
A0A090K3F1	Uncharacterized protein OS=Staphylococcus xylosus GN=SXYL_01977 PE=4 SV=1 - [A0A090K3F1_STAXY]	3.41	43.582	8.27979	2	1	0.937395	0.75721
A0A090JY70	ABC transporter, ATP-binding subunit OS=Staphylococcus xylosus GN=SXYL_00086 PE=4 SV=1 - [A0A090JY70_STAXY]	39.64	31.4703	5.19873	2	10	0.937148	0.756252
A0A068E2T2	Mannose-6-phosphate isomerase OS=Staphylococcus xylosus GN=manA1 PE=3 SV=1 - [A0A068E2T2_STAXY]	12.22	35.2453	4.83057	1	4	0.937144	0.756234
A0A060MBT3	Fumarylacetoacetate hydrolase family protein OS=Staphylococcus xylosus GN=SXYL_01952 PE=4 SV=1 - [A0A060MBT3_STAXY]	78.74	33.1669	4.99561	2	23	0.937075	0.75597
A0A068E5Y8	Bifunctional purine biosynthesis protein PurH OS=Staphylococcus xylosus GN=purH PE=3 SV=1 - [A0A068E5Y8_STAXY]	40.24	53.8804	5.24951	2	18	0.936825	0.755001
A0A060MFK1	Nucleotidase YfbR, HD superfamily OS=Staphylococcus xylosus GN=SXYL_02091 PE=4 SV=1 - [A0A060MFK1_STAXY]	42.25	25.0256	4.98291	1	10	0.93638	0.753275
A0A068E8A6	2-oxoglutarate dehydrogenase E1 component OS=Staphylococcus xylosus GN=odhA PE=3 SV=1 - [A0A068E8A6_STAXY]	38.59	105.271	5.5415	3	30	0.93629	0.752928
A0A068E7M8	Signal recognition particle protein OS=Staphylococcus xylosus GN=ffh PE=3 SV=1 - [A0A068E7M8_STAXY]	35.82	50.6063	8.646	2	17	0.936272	0.752856
A0A068E9F1	Enoyl-[acyl-carrier-protein] reductase [NADPH] OS=Staphylococcus xylosus GN=SXYLSMQ121_1773 PE=3 SV=1 - [A0A068E9F1_STAXY]	56.25	28.0485	6.41748	2	14	0.936262	0.752817
A0A068E449	Citrate synthase OS=Staphylococcus xylosus GN=SXYL_01172 PE=3 SV=1 - [A0A068E449_STAXY]	42.2	42.3154	5.93506	1	15	0.93624	0.752735
A0A068E4B3	Inosine-uridine preferring nucleoside hydrolase OS=Staphylococcus xylosus GN=SXYLSMQ121_0314 PE=4 SV=1 - [A0A068E4B3_STAXY]	3.5	34.0734	5.08447	2	1	0.935919	0.751491
A0A090JYB2	Putative choloylglycine hydrolase OS=Staphylococcus xylosus GN=SXYL_00151 PE=4 SV=1 - [A0A090JYB2_STAXY]	14.06	35.4988	6.354	2	5	0.935794	0.751006
A0A060MG85	MazG nucleotide pyrophosphohydrolase OS=Staphylococcus xylosus GN=SXYL_01390 PE=4 SV=1 - [A0A060MG85_STAXY]	40	12.224	5.03369	1	4	0.935785	0.750972
A0A068E9T7	Protein co-occurring with transport systems OS=Staphylococcus xylosus GN=SXYLSMQ121_1948 PE=4 SV=1 - [A0A068E9T7_STAXY]	40.85	23.661	5.43994	2	7	0.935473	0.749763
A0A068E7L2	Malate dehydrogenase OS=Staphylococcus xylosus GN=SXYL_01166 PE=3 SV=1 - [A0A068E7L2_STAXY]	62.68	44.5187	4.93213	1	23	0.935039	0.748081
A0A068E6G6	Formamidopyrimidine-DNA glycosylase OS=Staphylococcus xylosus GN=mutM PE=4 SV=1 - [A0A068E6G6_STAXY]	15.17	33.5672	8.35303	1	5	0.934785	0.747099
A0A068E624	Ribulokinase OS=Staphylococcus xylosus GN=araB PE=3 SV=1 - [A0A068E624_STAXY]	3.9	59.7571	5.17334	2	2	0.934632	0.746507
A0A060MG31	Putative ATL autolysin transcription regulator OS=Staphylococcus xylosus GN=SXYLSMQ121_1743 PE=4 SV=1 - [A0A060MG31_STAXY]	61.43	16.6196	8.80713	2	8	0.934309	0.745258
A0A068E829	Trehalose operon transcriptional repressor OS=Staphylococcus xylosus GN=SXYLSMQ121_2291 PE=4 SV=1 - [A0A068E829_STAXY]	29.05	27.6036	7.06396	2	6	0.934281	0.74515
A0A068E5Z1	Pheromone cAM373 lipoprotein CamS OS=Staphylococcus xylosus GN=camS PE=4 SV=1 - [A0A068E5Z1_STAXY]	41.79	45.6587	5.04639	1	13	0.934191	0.744799
A0A068E4Y1	RNase H OS=Staphylococcus xylosus GN=SXYL_01410 PE=4 SV=1 - [A0A068E4Y1_STAXY]	9.7	15.4398	7.57666	1	1	0.933433	0.741869
A0A068E6H4	UPF0637 protein SXYLSMQ121_1686 OS=Staphylococcus xylosus GN=SXYLSMQ121_1686 PE=3 SV=1 - [A0A068E6H4_STAXY]	27.59	23.934	7.26904	2	6	0.933425	0.741836
A0A060MMS2	50S ribosomal protein L28 OS=Staphylococcus xylosus GN=rpmB PE=3 SV=1 - [A0A060MMS2_STAXY]	48.39	6.91685	12.147	1	4	0.933282	0.741287
A0A060MGN2	Uncharacterized protein OS=Staphylococcus xylosus GN=SXYLSMQ121_2450 PE=4 SV=1 - [A0A060MGN2_STAXY]	10.34	30.4239	5.41455	4	2	0.932837	0.739563
A0A090M596	Sulfite reductase (NADPH) flavoprotein alpha-component OS=Staphylococcus xylosus GN=SXYL_02646 PE=4 SV=1 - [A0A090M596_STAXY]	11	70.0963	4.56396	2	6	0.932756	0.739252
A0A060MGZ3	DNA-3-methyladenine glycosylase OS=Staphylococcus xylosus GN=tag PE=4 SV=1 - [A0A060MGZ3_STAXY]	17.19	22.1481	7.02002	2	3	0.932756	0.73925
A0A090LZR8	Molybdopterin biosynthesis protein MoeB OS=Staphylococcus xylosus GN=moeB PE=4 SV=1 - [A0A090LZR8_STAXY]	14.67	38.0643	7.02002	2	5	0.932357	0.737709
A0A068E648	ABC transporter, ATP-binding protein EcsA OS=Staphylococcus xylosus GN=SXYL_01036 PE=3 SV=1 - [A0A068E648_STAXY]	7.35	27.7502	5.16064	1	2	0.932241	0.73726
A0A068E4Y7	Peptide methionine sulfoxide reductase MsrB OS=Staphylococcus xylosus GN=msrB PE=3 SV=1 - [A0A068E4Y7_STAXY]	30.28	16.3219	4.77979	2	4	0.932171	0.736992
A0A068EF75	Sulfate adenylyltransferase OS=Staphylococcus xylosus GN=sat PE=3 SV=1 - [A0A068EF75_STAXY]	47.19	44.2586	5.42725	1	18	0.931878	0.735858
A0A068E389	Glycine betaine/carnitine/choline ABC transporter OS=Staphylococcus xylosus GN=opuCA PE=3 SV=1 - [A0A068E389_STAXY]	31.47	44.3394	5.89697	1	12	0.931745	0.735346
A0A060MQ86	MarR family transcripitonal regulator OS=Staphylococcus xylosus GN=SXYL_00184 PE=4 SV=1 - [A0A060MQ86_STAXY]	22.52	17.8792	6.81494	1	3	0.931555	0.73461
A0A068E1P6	Transcriptional regulator OS=Staphylococcus xylosus GN=SXYLSMQ121_0203 PE=4 SV=1 - [A0A068E1P6_STAXY]	11.43	46.5813	5.46533	2	4	0.931497	0.734387
A0A060ML83	Arginase/agmatinase/formimionoglutamate hydrolase, arginase family OS=Staphylococcus xylosus GN=SXYLSMQ121_2174 PE=4 SV=1 - [A0A060ML83_STAXY]	8.92	34.833	5.24951	2	2	0.931005	0.732485
A0A060MM19	Na(+) H(+) antiporter subunit G OS=Staphylococcus xylosus GN=mnhG1 PE=4 SV=1 - [A0A060MM19_STAXY]	9.32	12.6962	9.36377	1	1	0.930403	0.730161
A0A090K337	Probable quinol oxidase subunit 2 OS=Staphylococcus xylosus GN=qoxA PE=3 SV=1 - [A0A090K337_STAXY]	41.82	42.6093	5.89697	2	17	0.930335	0.729901
A0A068EAV5	Uncharacterized protein OS=Staphylococcus xylosus GN=SXYL_02463 PE=4 SV=1 - [A0A068EAV5_STAXY]	3.08	28.7896	7.2251	1	1	0.93019	0.729339
A0A060MEE8	Uracil phosphoribosyltransferase OS=Staphylococcus xylosus GN=upp PE=3 SV=1 - [A0A060MEE8_STAXY]	74.16	23.2283	5.47803	1	11	0.929249	0.725712
A0A090M0Y9	Uncharacterized protein OS=Staphylococcus xylosus GN=SXYL_01127 PE=4 SV=1 - [A0A090M0Y9_STAXY]	47.93	49.5452	4.95752	2	17	0.929086	0.725082
A0A090M4V1	Uncharacterized protein OS=Staphylococcus xylosus GN=SXYL_02481 PE=4 SV=1 - [A0A090M4V1_STAXY]	25.47	12.3253	4.93213	2	2	0.928927	0.724469
A0A068E271	N-acetyltransferase OS=Staphylococcus xylosus GN=SXYLSMQ121_0393 PE=4 SV=1 - [A0A068E271_STAXY]	4.22	19.3298	6.88818	2	1	0.928904	0.724378
A0A060MEU3	Molybdate ABC transporter, permease protein OS=Staphylococcus xylosus GN=modB PE=3 SV=1 - [A0A060MEU3_STAXY]	3.14	25.0847	9.77393	1	1	0.92881	0.724017
A0A060MMF4	Pyruvate dehydrogenase E1 component beta subunit OS=Staphylococcus xylosus GN=pdhB PE=4 SV=1 - [A0A060MMF4_STAXY]	64.62	35.3712	4.70361	1	18	0.928771	0.723865
A0A068E6Q1	Acetyltransferase GNAT family OS=Staphylococcus xylosus GN=SXYLSMQ121_2019 PE=4 SV=1 - [A0A068E6Q1_STAXY]	22.95	21.79	7.53271	2	3	0.928567	0.723081
A0A090K645	DNA polymerase OS=Staphylococcus xylosus GN=polA PE=3 SV=1 - [A0A090K645_STAXY]	34.82	99.3546	4.97021	1	2	0.92852	0.7229
A0A068E4G6	RNA binding protein OS=Staphylococcus xylosus GN=SXYL_01262 PE=4 SV=1 - [A0A068E4G6_STAXY]	70.83	10.9537	7.41553	1	4	0.928501	0.722825
A0A090LYK9	Amino acid ABC transporter substrate-binding protein OS=Staphylococcus xylosus GN=SXYL_00264 PE=3 SV=1 - [A0A090LYK9_STAXY]	59.77	29.5911	8.96826	2	14	0.928317	0.722119
A0A068EAF8	Ribulokinase OS=Staphylococcus xylosus GN=araB PE=3 SV=1 - [A0A068EAF8_STAXY]	3.14	59.8939	5.2876	2	2	0.92789	0.720471
A0A068EDQ4	Thioredoxin reductase OS=Staphylococcus xylosus GN=trxB PE=3 SV=1 - [A0A068EDQ4_STAXY]	48.41	33.7851	5.10986	2	13	0.927878	0.720425
A7IY69	General stress protein OS=Staphylococcus xylosus GN=SXYL_01126 PE=4 SV=1 - [A7IY69_STAXY]	69.51	18.1215	6.96143	1	10	0.927787	0.720076
A0A068E478	Uroporphyrinogen-III synthase OS=Staphylococcus xylosus GN=hemD PE=4 SV=1 - [A0A068E478_STAXY]	21.49	26.1383	6.63916	1	4	0.927619	0.719426
A0A068E2U6	ABC-type dipeptide/oligopeptide/nickel transport system, permease component OS=Staphylococcus xylosus GN=SXYLSMQ121_0295 PE=3 SV=1 - [A0A068E2U6_STAXY]	1.85	36.3368	9.14404	2	1	0.927362	0.718438
A0A068E692	Carbamoyl-phosphate synthase small chain OS=Staphylococcus xylosus GN=carA PE=3 SV=1 - [A0A068E692_STAXY]	21.31	40.3964	5.45264	2	6	0.926445	0.714908
A0A060MKN2	Argininosuccinate lyase OS=Staphylococcus xylosus GN=argH PE=3 SV=1 - [A0A060MKN2_STAXY]	1.75	51.693	5.42725	1	1	0.926393	0.714707
A0A068E2F6	Autolysis response regulater LytR OS=Staphylococcus xylosus GN=SXYLSMQ121_0493 PE=4 SV=1 - [A0A068E2F6_STAXY]	7.09	29.7263	5.47803	2	2	0.926351	0.714546
A0A068E605	Methionine aminopeptidase OS=Staphylococcus xylosus GN=map PE=3 SV=1 - [A0A068E605_STAXY]	54	27.1961	6.17627	1	14	0.926169	0.713847
A0A068E7H3	Uncharacterized protein OS=Staphylococcus xylosus GN=SXYL_02266 PE=4 SV=1 - [A0A068E7H3_STAXY]	26.45	13.3835	4.81787	1	3	0.926026	0.713297
A0A060MLQ7	4-hydroxy-tetrahydrodipicolinate reductase OS=Staphylococcus xylosus GN=dapB PE=3 SV=1 - [A0A060MLQ7_STAXY]	32.5	26.7747	5.05908	2	8	0.925714	0.712096
A0A090JYK4	ABC-type polar amino acid transport system ATPase component OS=Staphylococcus xylosus GN=SXYL_00266 PE=3 SV=1 - [A0A090JYK4_STAXY]	47.33	27.1904	9.14404	2	10	0.9257	0.712043
A0A068E896	Peptide methionine sulfoxide reductase MsrA OS=Staphylococcus xylosus GN=msrA PE=3 SV=1 - [A0A068E896_STAXY]	22.86	20.1546	5.71924	2	3	0.925517	0.711338
A0A068E878	Histidine kinase OS=Staphylococcus xylosus GN=SXYLSMQ121_0020 PE=4 SV=1 - [A0A068E878_STAXY]	31.97	69.8658	5.23682	2	19	0.925474	0.711174
A0A068E745	Sensor protein VraS OS=Staphylococcus xylosus GN=vraS PE=4 SV=1 - [A0A068E745_STAXY]	23.92	40.0122	6.46826	1	10	0.924848	0.708766
A0A090K9X7	Oligopeptide ABC transporter, periplasmic oligopeptide-binding protein OppA OS=Staphylococcus xylosus GN=oppA PE=4 SV=1 - [A0A090K9X7_STAXY]	12.7	61.3065	7.18115	2	6	0.924814	0.708635
A0A068E6W4	5'-nucleotidase family protein in cluster with NagD-like phosphatase OS=Staphylococcus xylosus GN=SXYLSMQ121_1851 PE=4 SV=1 - [A0A068E6W4_STAXY]	12.98	49.795	5.04639	2	5	0.924774	0.70848
A0A060MPM6	Pur operon repressor OS=Staphylococcus xylosus GN=purR PE=4 SV=1 - [A0A060MPM6_STAXY]	42.34	30.5821	8.14795	1	9	0.924308	0.706693
Q8L2Q6	Glyceraldehyde-3-phosphate dehydrogenase (Fragment) OS=Staphylococcus xylosus GN=gap PE=3 SV=1 - [Q8L2Q6_STAXY]	54.84	33.3426	4.83057	1	1	0.924099	0.705887
A0A060MGG0	Orotate phosphoribosyltransferase OS=Staphylococcus xylosus GN=pyrE PE=3 SV=1 - [A0A060MGG0_STAXY]	12.81	22.0103	5.14795	2	4	0.924089	0.70585
A0A060MCF1	Ribonuclease 3 OS=Staphylococcus xylosus GN=rnc PE=3 SV=1 - [A0A060MCF1_STAXY]	29.34	27.9173	5.89697	1	7	0.923933	0.705251
A0A060MNJ9	UPF0340 protein SXYL_00819 OS=Staphylococcus xylosus GN=SXYL_00819 PE=3 SV=1 - [A0A060MNJ9_STAXY]	28.16	19.0688	5.22412	1	5	0.92378	0.704662
A0A068E5H0	L-serine dehydratase, beta subunit OS=Staphylococcus xylosus GN=SXYLSMQ121_1584 PE=4 SV=1 - [A0A068E5H0_STAXY]	34.84	23.687	5.07178	2	7	0.923224	0.702529
A0A068E9I4	Na(+) H(+) antiporter subunit A OS=Staphylococcus xylosus GN=SXYLSMQ121_1823 PE=4 SV=1 - [A0A068E9I4_STAXY]	1.07	82.0567	7.92822	2	1	0.922652	0.700334
A0A060MR09	Osmotically activated L-carnitine/choline ABC transporter, permease protein OpuCB OS=Staphylococcus xylosus GN=SXYLSMQ121_0486 PE=3 SV=1 - [A0A060MR09_STAXY]	17.06	22.6008	9.49561	2	3	0.922177	0.698512
A0A068E7B1	Uroporphyrinogen decarboxylase OS=Staphylococcus xylosus GN=hemE PE=3 SV=1 - [A0A068E7B1_STAXY]	27.03	38.8981	6.46826	2	11	0.921343	0.695318
A0A090K872	Glucose-6-phosphate 1-dehydrogenase OS=Staphylococcus xylosus GN=zwf PE=3 SV=1 - [A0A090K872_STAXY]	48.38	56.9315	5.35107	2	24	0.921093	0.694361
A0A060MLT5	Putative phospholipid phosphatase OS=Staphylococcus xylosus GN=SXYL_01426 PE=4 SV=1 - [A0A060MLT5_STAXY]	3.43	22.8644	9.71533	1	1	0.920661	0.692706
A0A060MGX0	Iron-sulfur cluster regulator IscR OS=Staphylococcus xylosus GN=SXYL_01233 PE=4 SV=1 - [A0A060MGX0_STAXY]	48.2	15.5471	6.75635	1	7	0.920318	0.691392
A0A060MRA8	Cold shock protein OS=Staphylococcus xylosus GN=SXYL_02514 PE=4 SV=1 - [A0A060MRA8_STAXY]	50	7.20152	4.50049	1	1	0.919941	0.68995
A0A068E8S2	Succinyl-CoA ligase [ADP-forming] subunit alpha OS=Staphylococcus xylosus GN=sucD PE=3 SV=1 - [A0A068E8S2_STAXY]	46.51	31.4192	5.18604	1	11	0.919668	0.688903
A0A090LYI9	Putative sorbitol dehydrogenase OS=Staphylococcus xylosus GN=SXYL_00249 PE=4 SV=1 - [A0A090LYI9_STAXY]	16.22	36.456	5.33838	1	1	0.919667	0.688903
A0A068E511	Aspartate--tRNA ligase OS=Staphylococcus xylosus GN=aspS PE=3 SV=1 - [A0A068E511_STAXY]	52.21	66.706	5.03369	1	30	0.919508	0.688294
A7KJH2	23S rRNA (Guanosine-2'-O-)-methyltransferase rlmB-LSU rRNA Gm2251 OS=Staphylococcus xylosus GN=SXYL_02389 PE=4 SV=1 - [A7KJH2_STAXY]	57.83	27.1552	7.57666	1	15	0.919191	0.687083
A0A060MGH7	Putative alkaline-shock protein OS=Staphylococcus xylosus GN=SXYL_01663 PE=4 SV=1 - [A0A060MGH7_STAXY]	39.02	13.3368	5.45264	1	4	0.91911	0.686771
A0A060MPA0	Putative universal stress protein Usp OS=Staphylococcus xylosus GN=SXYL_01162 PE=4 SV=1 - [A0A060MPA0_STAXY]	68.61	15.1363	9.40771	1	10	0.918883	0.685904
A0A060MIE0	Adenylosuccinate lyase OS=Staphylococcus xylosus GN=SXYLSMQ121_0919 PE=3 SV=1 - [A0A060MIE0_STAXY]	51.97	49.5292	5.59229	2	24	0.918744	0.685371
A0A090M3U2	NADPH-dependent 7-cyano-7-deazaguanine reductase OS=Staphylococcus xylosus GN=queF PE=3 SV=1 - [A0A090M3U2_STAXY]	34.34	19.5244	5.38916	2	4	0.918114	0.682967
A0A068ECY5	5'-nucleotidase YjjG OS=Staphylococcus xylosus GN=SXYLSMQ121_1637 PE=4 SV=1 - [A0A068ECY5_STAXY]	10.09	26.4373	5.0083	2	2	0.917613	0.681053
A0A060MMT4	UPF0122 protein SXYL_01649 OS=Staphylococcus xylosus GN=SXYL_01649 PE=3 SV=1 - [A0A060MMT4_STAXY]	18.18	13.4248	4.97021	1	2	0.916735	0.677704
A0A090K8C3	Bifunctional ligase/repressor BirA OS=Staphylococcus xylosus GN=birA PE=3 SV=1 - [A0A090K8C3_STAXY]	12.07	37.2481	7.10791	2	3	0.916631	0.677307
A0A068EAG9	Glutamine--fructose-6-phosphate aminotransferase [isomerizing] OS=Staphylococcus xylosus GN=glmS PE=3 SV=1 - [A0A068EAG9_STAXY]	49.58	66.0209	5.0083	1	31	0.916054	0.675106
P42875	Urease subunit gamma OS=Staphylococcus xylosus GN=ureA PE=1 SV=1 - [URE3_STAXY]	19	11.2488	5.05908	1	2	0.915925	0.674617
A7KJJ2	Transaldolase OS=Staphylococcus xylosus GN=tal PE=3 SV=1 - [A7KJJ2_STAXY]	91.14	25.5941	4.69092	1	19	0.914283	0.668366
A0A060ME84	Accessory gene regulator protein A OS=Staphylococcus xylosus GN=agrA PE=4 SV=1 - [A0A060ME84_STAXY]	6.72	27.922	5.68115	1	2	0.914116	0.667731
A7IY62	ABC-type transport system ATPase component OS=Staphylococcus xylosus GN=SXYL_02009 PE=3 SV=1 - [A7IY62_STAXY]	74.31	28.2242	4.79248	1	17	0.914011	0.667333
A0A068E9H7	50S ribosomal protein L7/L12 OS=Staphylococcus xylosus GN=rplL PE=3 SV=1 - [A0A068E9H7_STAXY]	90.98	12.6116	4.4751	1	11	0.913981	0.667219
A0A068E3Q4	Monofunctional glycosyltransferase OS=Staphylococcus xylosus GN=mgt PE=3 SV=1 - [A0A068E3Q4_STAXY]	38.66	30.8576	8.88037	2	8	0.913527	0.665493
A0A090K1R3	Penicillin-binding protein 2 OS=Staphylococcus xylosus GN=pbp2 PE=4 SV=1 - [A0A090K1R3_STAXY]	43.96	80.4163	5.46533	2	31	0.913041	0.663645
A0A068EDF1	Coenzyme A disulfide reductase OS=Staphylococcus xylosus GN=cdr PE=3 SV=1 - [A0A068EDF1_STAXY]	22.05	49.398	5.52881	2	8	0.912552	0.661789
A0A068E655	PTS system, N-acetylmuramic acid-specific IIB component OS=Staphylococcus xylosus GN=SXYLSMQ121_0627 PE=4 SV=1 - [A0A068E655_STAXY]	2.51	50.3801	7.00537	2	1	0.912247	0.660632
A0A068E773	Aspartate 1-decarboxylase OS=Staphylococcus xylosus GN=panD PE=3 SV=1 - [A0A068E773_STAXY]	26.56	14.2773	4.76709	2	3	0.911921	0.659395
A0A068E3I8	Acid phosphatase OS=Staphylococcus xylosus GN=SXYLSMQ121_0063 PE=4 SV=1 - [A0A068E3I8_STAXY]	29.21	33.1418	8.80713	2	10	0.911273	0.656938
A0A068E8C6	Diaminopimelate decarboxylase OS=Staphylococcus xylosus GN=lysA PE=3 SV=1 - [A0A068E8C6_STAXY]	43.71	47.0301	5.60498	1	16	0.910923	0.655612
A0A068E6M8	Uncharacterized protein OS=Staphylococcus xylosus GN=SXYLSMQ121_0762 PE=4 SV=1 - [A0A068E6M8_STAXY]	7.63	13.7031	9.1001	2	1	0.91007	0.652385
A0A060MSD9	Uncharacterized protein OS=Staphylococcus xylosus GN=SXYL_00003 PE=4 SV=1 - [A0A060MSD9_STAXY]	41.89	8.45031	4.70361	1	2	0.909953	0.651942
A0A068EC48	Histidine kinase OS=Staphylococcus xylosus GN=arlS PE=4 SV=1 - [A0A068EC48_STAXY]	12.64	52.3615	6.81494	1	5	0.909401	0.649855
A0A068EDP3	Uncharacterized protein OS=Staphylococcus xylosus GN=SXYL_02072 PE=4 SV=1 - [A0A068EDP3_STAXY]	27.03	8.61833	8.63135	1	2	0.908904	0.647974
A0A068E4D8	Replicative DNA helicase OS=Staphylococcus xylosus GN=dnaB PE=4 SV=1 - [A0A068E4D8_STAXY]	22.1	52.6249	4.79248	1	8	0.908565	0.646696
A0A068E6T3	Cell division protein FtsW OS=Staphylococcus xylosus GN=SXYL_00848 PE=4 SV=1 - [A0A068E6T3_STAXY]	4.49	44.5114	9.46631	1	2	0.908271	0.645584
A0A068E9D7	2-succinyl-6-hydroxy-2,4-cyclohexadiene-1-carboxylate synthase OS=Staphylococcus xylosus GN=SXYLSMQ121_1748 PE=4 SV=1 - [A0A068E9D7_STAXY]	14.4	28.7438	5.63037	2	4	0.907833	0.64393
A0A068E840	Phosphoribosylglycinamide formyltransferase OS=Staphylococcus xylosus GN=purN PE=3 SV=1 - [A0A068E840_STAXY]	16.49	21.2028	5.30029	1	3	0.907699	0.643428
A0A068EDS5	Uncharacterized protein OS=Staphylococcus xylosus GN=SXYL_02107 PE=4 SV=1 - [A0A068EDS5_STAXY]	50.94	12.31	4.55127	1	4	0.907632	0.643174
A0A090K870	Putative transcriptional regulator OS=Staphylococcus xylosus GN=SXYL_01882 PE=4 SV=1 - [A0A090K870_STAXY]	15.58	48.626	4.88135	2	6	0.906338	0.6383
A0A090M182	ABC transporter ATP-binding protein OS=Staphylococcus xylosus GN=SXYL_01237 PE=3 SV=1 - [A0A090M182_STAXY]	2.03	63.0525	7.03467	1	1	0.906098	0.637396
A0A060MF71	UPF0741 protein SXYL_02249 OS=Staphylococcus xylosus GN=SXYL_02249 PE=3 SV=1 - [A0A060MF71_STAXY]	11.5	13.385	9.11475	2	1	0.90399	0.629473
A0A090K5D4	3-hydroxy-3-methylglutaryl coenzyme A reductase OS=Staphylococcus xylosus GN=mvaA PE=3 SV=1 - [A0A090K5D4_STAXY]	41.22	46.092	5.41455	2	17	0.903495	0.627616
A0A060MK10	Iron-dependent repressor OS=Staphylococcus xylosus GN=sirR PE=4 SV=1 - [A0A060MK10_STAXY]	37.85	24.9191	5.98584	1	7	0.903046	0.62593
A0A060MAV2	Putative pyridoxal phosphate-dependent acyltransferase OS=Staphylococcus xylosus GN=SXYL_02370 PE=4 SV=1 - [A0A060MAV2_STAXY]	62.12	42.6436	5.16064	2	21	0.902833	0.625134
A0A060MLH6	RNA-binding protein Hfq OS=Staphylococcus xylosus GN=hfq PE=3 SV=1 - [A0A060MLH6_STAXY]	68.92	8.49826	5.31299	1	6	0.902312	0.623181
A0A068E4B4	NH(3)-dependent NAD(+) synthetase OS=Staphylococcus xylosus GN=nadE PE=3 SV=1 - [A0A068E4B4_STAXY]	54.21	30.4937	5.73193	3	13	0.901915	0.621699
A0A068ECZ5	Phosphoesterase OS=Staphylococcus xylosus GN=SXYL_01790 PE=3 SV=1 - [A0A068ECZ5_STAXY]	25.44	19.5945	5.33838	1	4	0.901895	0.621623
A0A068EBR5	Protein GrpE OS=Staphylococcus xylosus GN=grpE PE=3 SV=1 - [A0A068EBR5_STAXY]	27.59	23.6684	4.39893	1	8	0.901391	0.619737
A0A068EEZ5	Inosine-5'-monophosphate dehydrogenase OS=Staphylococcus xylosus GN=guaB PE=3 SV=1 - [A0A068EEZ5_STAXY]	75	52.5492	5.59229	2	30	0.901073	0.618548
Q9EYR0	Uncharacterized protein OS=Staphylococcus xylosus GN=SXYL_01854 PE=4 SV=1 - [Q9EYR0_STAXY]	35.56	20.2771	9.87646	1	7	0.900627	0.616883
A0A090M0H3	Aldehyde dehydrogenase OS=Staphylococcus xylosus GN=SXYL_00917 PE=3 SV=1 - [A0A090M0H3_STAXY]	37.25	51.5939	8.19189	2	15	0.900549	0.616592
A0A060MH98	Histidine triad (HIT) nucleotide-binding protein OS=Staphylococcus xylosus GN=SXYL_01035 PE=4 SV=1 - [A0A060MH98_STAXY]	36.88	15.8578	4.95752	1	6	0.900018	0.614609
A0A068E743	Glycerate kinase OS=Staphylococcus xylosus GN=SXYL_02106 PE=3 SV=1 - [A0A068E743_STAXY]	39.84	41.711	4.85596	1	14	0.899552	0.612871
A0A090LZ99	Probable D-serine dehydratase OS=Staphylococcus xylosus GN=dsdA PE=3 SV=1 - [A0A090LZ99_STAXY]	21.92	48.4471	5.30029	1	1	0.899145	0.611354
A0A060MDS3	HTH-type transcriptional regulator rot OS=Staphylococcus xylosus GN=rot PE=3 SV=1 - [A0A060MDS3_STAXY]	74.44	15.7193	6.04932	2	12	0.898783	0.610008
A0A060MJV2	Uncharacterized protein OS=Staphylococcus xylosus GN=SXYLSMQ121_2149 PE=4 SV=1 - [A0A060MJV2_STAXY]	51.16	15.0072	4.50049	2	5	0.898408	0.608611
A0A060MHS0	Uncharacterized protein OS=Staphylococcus xylosus GN=SXYL_00845 PE=4 SV=1 - [A0A060MHS0_STAXY]	49.48	11.2207	6.93213	1	4	0.897871	0.606614
A0A068E9J1	Leucine aminopeptidase 3, chloroplastic OS=Staphylococcus xylosus GN=SXYLSMQ121_1833 PE=4 SV=1 - [A0A068E9J1_STAXY]	26.22	54.1366	5.51611	4	12	0.897643	0.605766
A0A060MC00	Amidophosphoribosyltransferase OS=Staphylococcus xylosus GN=purF PE=3 SV=1 - [A0A060MC00_STAXY]	17.37	54.4422	5.45264	2	8	0.897246	0.604294
A0A068EBC8	Putative transporter OS=Staphylococcus xylosus GN=SXYLSMQ121_2488 PE=4 SV=1 - [A0A068EBC8_STAXY]	1.96	49.1787	9.18799	2	1	0.896647	0.60207
A0A090K220	Uncharacterized protein OS=Staphylococcus xylosus GN=SXYL_01190 PE=4 SV=1 - [A0A090K220_STAXY]	14.01	36.2973	4.7417	2	5	0.89623	0.600523
A0A068E508	Alanine racemase OS=Staphylococcus xylosus GN=SXYLSMQ121_1389 PE=3 SV=1 - [A0A068E508_STAXY]	7.28	41.0755	5.65576	2	2	0.895924	0.599387
A0A068E754	Glucose-specific phosphotransferase enzyme IIA component OS=Staphylococcus xylosus GN=crr PE=4 SV=1 - [A0A068E754_STAXY]	60.24	17.8262	4.80518	1	8	0.895349	0.597258
A0A068E747	Uncharacterized protein OS=Staphylococcus xylosus GN=SXYLSMQ121_1345 PE=4 SV=1 - [A0A068E747_STAXY]	5.7	22.0952	6.32861	2	1	0.895221	0.596783
A0A068E3T9	DNA double-strand break repair Rad50 ATPase OS=Staphylococcus xylosus GN=SXYLSMQ121_0994 PE=4 SV=1 - [A0A068E3T9_STAXY]	38.38	114.601	5.8335	2	36	0.895198	0.5967
A0A068EB07	Signal transduction protein OS=Staphylococcus xylosus GN=SXYL_01038 PE=4 SV=1 - [A0A068EB07_STAXY]	18.56	19.5505	4.97021	1	5	0.895156	0.596546
A0A068E604	Bifunctional protein FolD OS=Staphylococcus xylosus GN=folD PE=3 SV=1 - [A0A068E604_STAXY]	47.37	30.8043	5.5542	2	12	0.894911	0.595639
A7IY66	Nucleoside-diphosphate-sugar epimerase OS=Staphylococcus xylosus GN=SXYL_01407 PE=4 SV=1 - [A7IY66_STAXY]	32.23	23.6794	5.37646	1	7	0.89483	0.595337
A0A068E889	5-3 exonuclease OS=Staphylococcus xylosus GN=SXYL_01409 PE=4 SV=1 - [A0A068E889_STAXY]	8.53	32.9346	6.16357	1	2	0.894392	0.593718
A0A068E6W8	Aliphatic amidase amiE OS=Staphylococcus xylosus GN=SXYLSMQ121_0872 PE=4 SV=1 - [A0A068E6W8_STAXY]	21.07	29.5419	5.03369	2	5	0.893837	0.59167
A0A068E933	Pyruvate carboxylase OS=Staphylococcus xylosus GN=SXYLSMQ121_1678 PE=4 SV=1 - [A0A068E933_STAXY]	57.43	128.727	5.0083	2	60	0.893732	0.59128
A0A068E560	Heat-inducible transcription repressor HrcA OS=Staphylococcus xylosus GN=hrcA PE=3 SV=1 - [A0A068E560_STAXY]	11.04	37.198	5.84619	1	3	0.893506	0.590445
A0A090M3Y4	Uncharacterized protein OS=Staphylococcus xylosus GN=SXYL_02181 PE=4 SV=1 - [A0A090M3Y4_STAXY]	4.17	25.4894	9.46631	2	1	0.893327	0.589785
A0A090M1I3	Aminomethyltransferase OS=Staphylococcus xylosus GN=gcvT PE=3 SV=1 - [A0A090M1I3_STAXY]	48.21	40.2426	5.26221	1	1	0.892408	0.5864
A0A068E5I9	N-acetylmannosamine kinase OS=Staphylococcus xylosus GN=SXYLSMQ121_0397 PE=4 SV=1 - [A0A068E5I9_STAXY]	3.44	32.2046	5.31299	2	1	0.892371	0.586262
A0A068E8M0	tRNA dimethylallyltransferase OS=Staphylococcus xylosus GN=miaA PE=3 SV=1 - [A0A068E8M0_STAXY]	6.03	36.52	6.58057	1	2	0.891883	0.584467
A0A068E5T1	2-isopropylmalate synthase OS=Staphylococcus xylosus GN=leuA PE=3 SV=1 - [A0A068E5T1_STAXY]	25.24	56.1727	5.70654	1	12	0.891878	0.584448
A0A068E776	N-acetyl-L,L-diaminopimelate deacetylase OS=Staphylococcus xylosus GN=SXYLSMQ121_1390 PE=4 SV=1 - [A0A068E776_STAXY]	20	43.7057	5.45264	2	5	0.891715	0.583849
A0A068EA47	Na(+) H(+) antiporter subunit B OS=Staphylococcus xylosus GN=mnhB2 PE=4 SV=1 - [A0A068EA47_STAXY]	4.96	15.2723	7.34229	1	1	0.890896	0.580838
A0A068E6S4	Globin family protein OS=Staphylococcus xylosus GN=SXYL_01929 PE=4 SV=1 - [A0A068E6S4_STAXY]	20.33	14.6672	6.17627	1	2	0.890809	0.58052
A0A068E5W2	Molecular chaperone, small heat shock protein OS=Staphylococcus xylosus GN=SXYLSMQ121_0542 PE=3 SV=1 - [A0A068E5W2_STAXY]	50.69	16.7951	4.66553	2	8	0.890548	0.579558
A0A060MGJ5	Succinyl-CoA ligase [ADP-forming] subunit beta OS=Staphylococcus xylosus GN=sucC PE=3 SV=1 - [A0A060MGJ5_STAXY]	63.4	42.0739	4.91943	2	23	0.89052	0.579458
A0A090K083	TetR family transcriptional regulator OS=Staphylococcus xylosus GN=SXYL_00557 PE=4 SV=1 - [A0A090K083_STAXY]	19.4	23.6174	5.89697	2	4	0.89042	0.57909
A0A068E9I1	Putative NADH-dependent flavin oxidoreductase OS=Staphylococcus xylosus GN=SXYLSMQ121_1818 PE=4 SV=1 - [A0A068E9I1_STAXY]	43.24	42.3856	5.50342	2	17	0.889422	0.57543
A0A060MQQ9	Uncharacterized protein OS=Staphylococcus xylosus GN=SXYL_00627 PE=4 SV=1 - [A0A060MQQ9_STAXY]	32.95	20.5418	9.29053	2	6	0.88905	0.57407
A7IY65	Lipoteichoic acid synthase OS=Staphylococcus xylosus GN=ltaS PE=4 SV=1 - [A7IY65_STAXY]	30.19	74.7797	6.97607	1	20	0.88737	0.567928
A0A068EDL1	Uncharacterized protein OS=Staphylococcus xylosus GN=SXYL_02035 PE=4 SV=1 - [A0A068EDL1_STAXY]	30.23	4.89878	9.81787	1	1	0.887275	0.567581
A0A068E8X6	Transcriptional regulator GabR of GABA utilization (GntR family with aminotransferase-like domain) OS=Staphylococcus xylosus GN=SXYLSMQ121_0216 PE=4 SV=1 - [A0A068E8X6_STAXY]	2.58	53.8528	7.98682	2	1	0.88602	0.563011
A0A060MD16	Ferric uptake regulation protein OS=Staphylococcus xylosus GN=fur PE=4 SV=1 - [A0A060MD16_STAXY]	56.08	17.2199	6.21436	1	9	0.885768	0.562092
A0A060MFD8	UPF0223 protein SXYLSMQ121_1695 OS=Staphylococcus xylosus GN=SXYLSMQ121_1695 PE=3 SV=1 - [A0A060MFD8_STAXY]	16.67	10.7112	4.84326	2	2	0.88575	0.56203
A0A068E613	Uncharacterized protein OS=Staphylococcus xylosus GN=SXYL_01614 PE=4 SV=1 - [A0A068E613_STAXY]	2.41	39.8655	8.77783	1	1	0.885537	0.561254
A0A060MEX8	Uncharacterized protein OS=Staphylococcus xylosus GN=SXYL_01978 PE=4 SV=1 - [A0A060MEX8_STAXY]	30.4	13.5749	6.29053	1	4	0.885302	0.560401
A0A060MH13	Alkaline phosphatase synthesis transcriptional regulatory protein OS=Staphylococcus xylosus GN=phoP PE=4 SV=1 - [A0A060MH13_STAXY]	28.39	27.1644	4.99561	1	6	0.885053	0.559495
A0A068EE04	Esterase/lipase OS=Staphylococcus xylosus GN=SXYL_02195 PE=4 SV=1 - [A0A068EE04_STAXY]	11.66	39.4139	7.66455	1	5	0.884318	0.556829
A0A060MCZ7	Demethylmenaquinone methyltransferase OS=Staphylococcus xylosus GN=ubiE PE=3 SV=1 - [A0A060MCZ7_STAXY]	38.2	26.4554	9.01221	2	7	0.882646	0.550776
A7IY70	ABC transport system ATPase component OS=Staphylococcus xylosus GN=SXYL_00478 PE=3 SV=1 - [A7IY70_STAXY]	10.65	24.816	8.29443	1	2	0.882138	0.54894
A0A060MM09	NifU-like domain protein OS=Staphylococcus xylosus GN=SXYL_01986 PE=4 SV=1 - [A0A060MM09_STAXY]	92.5	8.69039	4.53857	1	5	0.881227	0.545654
A0A090K7X3	Probable nicotinate-nucleotide adenylyltransferase OS=Staphylococcus xylosus GN=nadD PE=3 SV=1 - [A0A090K7X3_STAXY]	26.32	21.8864	6.03662	2	4	0.88085	0.544295
A0A060MM85	UPF0365 protein SXYL_01283 OS=Staphylococcus xylosus GN=SXYL_01283 PE=3 SV=1 - [A0A060MM85_STAXY]	58.41	34.9036	5.99854	1	18	0.880748	0.543929
A0A068EAI7	Aldehyde dehydrogenase OS=Staphylococcus xylosus GN=SXYL_00811 PE=3 SV=1 - [A0A068EAI7_STAXY]	49.89	51.8671	4.79248	1	19	0.880473	0.542941
A0A060MCG5	ATP-dependent protease subunit HslV OS=Staphylococcus xylosus GN=hslV PE=3 SV=1 - [A0A060MCG5_STAXY]	5.56	19.4249	5.17334	2	1	0.880432	0.542791
A0A090K9Q2	Phosphoribosylaminoimidazole-succinocarboxamide synthase OS=Staphylococcus xylosus GN=purC PE=3 SV=1 - [A0A090K9Q2_STAXY]	34.76	26.5617	4.97021	2	7	0.880365	0.542551
A0A068E3B5	Mannose-6-phosphate isomerase, class I OS=Staphylococcus xylosus GN=manA2 PE=3 SV=1 - [A0A068E3B5_STAXY]	17.95	35.6897	4.69092	1	5	0.87999	0.541203
A0A068E6Z0	Probable glycine dehydrogenase (decarboxylating) subunit 1 OS=Staphylococcus xylosus GN=gcvPA PE=3 SV=1 - [A0A068E6Z0_STAXY]	21.11	49.5719	4.81787	1	8	0.8798	0.540521
A0A060MIC8	Diacylglycerol kinase OS=Staphylococcus xylosus GN=dagK PE=4 SV=1 - [A0A060MIC8_STAXY]	31.15	33.6965	5.87158	1	8	0.879432	0.5392
A0A068E5Z5	Phosphoribosylformylglycinamidine synthase subunit PurQ OS=Staphylococcus xylosus GN=purQ PE=3 SV=1 - [A0A068E5Z5_STAXY]	17.94	24.4209	4.79248	1	3	0.877684	0.532938
A0A060MK85	Protein NrdI OS=Staphylococcus xylosus GN=nrdI PE=3 SV=1 - [A0A060MK85_STAXY]	10.61	14.9846	7.18115	2	1	0.877371	0.531817
A0A060MLJ4	Lysine decarboxylase family protein OS=Staphylococcus xylosus GN=SXYL_02169 PE=4 SV=1 - [A0A060MLJ4_STAXY]	14.89	20.6221	4.86865	2	2	0.877346	0.53173
C6ZDK2	Heme oxygenase (staphylobilin-producing) OS=Staphylococcus xylosus GN=isdG PE=3 SV=1 - [C6ZDK2_STAXY]	28.57	12.135	5.09717	1	3	0.877234	0.531329
A0A068E2U1	Urease subunit alpha OS=Staphylococcus xylosus GN=ureC PE=3 SV=1 - [A0A068E2U1_STAXY]	37.04	61.2709	5.5415	6	15	0.876907	0.530163
A0A068E5X7	Glycerol kinase OS=Staphylococcus xylosus GN=glpK PE=3 SV=1 - [A0A068E5X7_STAXY]	47	55.9771	4.83057	2	26	0.876134	0.527407
A5H0E4	Putative glucosamine-6-phosphate isomerase OS=Staphylococcus xylosus GN=SXYL_01009 PE=4 SV=1 - [A5H0E4_STAXY]	56.28	22.3846	5.36377	1	12	0.875938	0.526707
A0A060MGW4	ThiJ/PfpI family protein OS=Staphylococcus xylosus GN=SXYLSMQ121_1410 PE=4 SV=1 - [A0A060MGW4_STAXY]	16.89	23.9379	4.57666	2	4	0.875749	0.526035
C6ZDJ5	UPF0356 protein SXYL_01846 OS=Staphylococcus xylosus GN=SXYL_01846 PE=3 SV=1 - [C6ZDJ5_STAXY]	66.2	8.60426	5.36377	2	4	0.875274	0.524345
A0A068E4J9	Oxygen-insensitive NAD(P)H nitroreductase OS=Staphylococcus xylosus GN=SXYL_00410 PE=4 SV=1 - [A0A068E4J9_STAXY]	43.84	24.8584	5.17334	1	9	0.874898	0.523009
A0A068E711	Prephenate dehydratase OS=Staphylococcus xylosus GN=pheA PE=4 SV=1 - [A0A068E711_STAXY]	8.24	29.548	4.66553	1	2	0.874833	0.522779
A0A090K808	Uncharacterized protein OS=Staphylococcus xylosus GN=SXYL_01832 PE=4 SV=1 - [A0A090K808_STAXY]	22.98	46.1312	5.0083	1	1	0.874689	0.522267
A0A068EA68	Flavohemoprotein (Hemoglobin-like protein) (Flavohemoglobin) (Nitric oxide dioxygenase) OS=Staphylococcus xylosus GN=SXYLSMQ121_2465 PE=3 SV=1 - [A0A068EA68_STAXY]	44.88	42.6326	4.75439	2	14	0.874413	0.521289
A0A068E3I3	Beta-glucoside bgl operon antiterminator, BglG family OS=Staphylococcus xylosus GN=SXYL_00059 PE=4 SV=1 - [A0A068E3I3_STAXY]	16.07	32.772	5.68115	1	4	0.874068	0.520063
A0A068E4E5	YycH protein OS=Staphylococcus xylosus GN=SXYLSMQ121_0021 PE=4 SV=1 - [A0A068E4E5_STAXY]	9.03	47.9155	5.40186	2	5	0.874018	0.519887
A0A068E1G9	Xylose isomerase OS=Staphylococcus xylosus GN=xylA PE=3 SV=1 - [A0A068E1G9_STAXY]	2.05	50.2837	5.10986	2	1	0.873792	0.519084
A0A060MQT2	MarR-family transcriptional regulator OS=Staphylococcus xylosus GN=SXYL_00588 PE=4 SV=1 - [A0A060MQT2_STAXY]	29.22	17.9244	5.97314	1	5	0.873768	0.518999
A0A068E3U7	Acetyltransferase (GNAT) family protein OS=Staphylococcus xylosus GN=SXYLSMQ121_0690 PE=4 SV=1 - [A0A068E3U7_STAXY]	26.64	34.1849	6.27783	2	8	0.872962	0.516146
A0A068E673	Peptide deformylase OS=Staphylococcus xylosus GN=def PE=3 SV=1 - [A0A068E673_STAXY]	20.99	18.4173	4.53857	2	2	0.872379	0.514089
A0A090JYZ5	Sorbitol dehydrogenase, putative OS=Staphylococcus xylosus GN=SXYL_00396 PE=3 SV=1 - [A0A090JYZ5_STAXY]	21.91	38.5834	4.99561	1	8	0.871793	0.512019
A0A060MF46	6-phospho-3-hexuloisomerase OS=Staphylococcus xylosus GN=SXYL_02290 PE=4 SV=1 - [A0A060MF46_STAXY]	13.19	19.7291	4.77979	1	2	0.871153	0.509764
A0A068E8U0	Malate dehydrogenase OS=Staphylococcus xylosus GN=mdh PE=3 SV=1 - [A0A068E8U0_STAXY]	25.08	33.4626	5.0083	2	7	0.87055	0.507644
A0A060MCK2	Glycerol uptake operon antiterminator regulatory protein OS=Staphylococcus xylosus GN=glpP PE=4 SV=1 - [A0A060MCK2_STAXY]	33.9	20.1296	7.18115	1	7	0.869798	0.505002
A0A090K5Q8	DNA polymerase III, gamma and tau subunits OS=Staphylococcus xylosus GN=dnaX PE=4 SV=1 - [A0A090K5Q8_STAXY]	30.59	64.1024	5.2749	2	13	0.8696	0.504308
A0A090JY93	Peptide methionine sulfoxide reductase MsrA OS=Staphylococcus xylosus GN=msrA3 PE=3 SV=1 - [A0A090JY93_STAXY]	7.69	17.715	5.79541	2	1	0.86948	0.503886
A0A068E9R0	Acetyltransferase (GNAT) family protein OS=Staphylococcus xylosus GN=SXYL_02454 PE=4 SV=1 - [A0A068E9R0_STAXY]	24.43	19.8398	4.38623	1	4	0.869431	0.503717
A0A068E7M2	Transcriptional regulator, DeoR family OS=Staphylococcus xylosus GN=SXYLSMQ121_2156 PE=4 SV=1 - [A0A068E7M2_STAXY]	3.87	36.6946	6.25244	2	1	0.869075	0.502468
A0A060MKU1	Uncharacterized protein OS=Staphylococcus xylosus GN=SXYL_00024 PE=4 SV=1 - [A0A060MKU1_STAXY]	5.77	29.8161	6.82959	1	1	0.869027	0.502301
A0A068E3A9	ABC transporter ATP-binding protein OS=Staphylococcus xylosus GN=SXYL_00779 PE=4 SV=1 - [A0A068E3A9_STAXY]	16.92	29.7214	6.43018	1	4	0.868869	0.501746
A0A068E5M7	Hydrolase (HAD superfamily) OS=Staphylococcus xylosus GN=SXYLSMQ121_0764 PE=4 SV=1 - [A0A068E5M7_STAXY]	46.83	32.4121	5.09717	2	12	0.868038	0.498843
A0A060MF59	Uncharacterized protein OS=Staphylococcus xylosus GN=SXYL_02270 PE=4 SV=1 - [A0A060MF59_STAXY]	14.19	17.1495	4.89404	1	3	0.867953	0.498546
A0A060ML82	Uncharacterized protein OS=Staphylococcus xylosus GN=SXYL_01681 PE=4 SV=1 - [A0A060ML82_STAXY]	12.59	15.2026	4.60205	1	2	0.867621	0.497387
A0A060MR57	Fructose-1,6-bisphosphatase class 3 OS=Staphylococcus xylosus GN=fbp PE=3 SV=1 - [A0A060MR57_STAXY]	35.23	75.2145	6.03662	2	21	0.867551	0.497141
A0A068E9S4	TPR domain protein OS=Staphylococcus xylosus GN=SXYLSMQ121_1933 PE=4 SV=1 - [A0A068E9S4_STAXY]	4.18	56.8255	5.16064	2	3	0.867203	0.495929
A0A068E5U7	Acetyltransferase OS=Staphylococcus xylosus GN=SXYL_00531 PE=4 SV=1 - [A0A068E5U7_STAXY]	28.49	20.7106	5.2876	1	4	0.867133	0.495683
A0A060MKB8	Uncharacterized protein OS=Staphylococcus xylosus GN=SXYL_00177 PE=4 SV=1 - [A0A060MKB8_STAXY]	13.91	12.512	9.18799	1	2	0.867106	0.49559
A0A068E7P9	Serine--pyruvate aminotransferase OS=Staphylococcus xylosus GN=SXYLSMQ121_2319 PE=3 SV=1 - [A0A068E7P9_STAXY]	32.26	45.0163	5.51611	2	12	0.866456	0.493327
A0A068E505	5-bromo-4-chloroindolyl phosphate hydrolysis protein OS=Staphylococcus xylosus GN=SXYLSMQ121_1384 PE=4 SV=1 - [A0A068E505_STAXY]	6.76	24.6653	9.86182	2	2	0.866141	0.492233
A0A068E8K7	SsrA-binding protein OS=Staphylococcus xylosus GN=smpB PE=3 SV=1 - [A0A068E8K7_STAXY]	9.74	17.8826	10.0815	1	2	0.866079	0.492016
A0A060MGB3	ADP-ribose pyrophosphatase OS=Staphylococcus xylosus GN=SXYL_01358 PE=3 SV=1 - [A0A060MGB3_STAXY]	7.78	20.5906	4.71631	1	2	0.865107	0.488642
A0A068E263	Putative zinc-binding dehydrogenase OS=Staphylococcus xylosus GN=SXYL_00386 PE=4 SV=1 - [A0A068E263_STAXY]	38.01	38.5024	5.36377	1	10	0.865055	0.488461
A0A068E512	Probable malate:quinone oxidoreductase OS=Staphylococcus xylosus GN=mqo PE=3 SV=1 - [A0A068E512_STAXY]	40.65	54.9754	6.15088	2	22	0.864545	0.486696
Q56200	UPF0045 protein in glkA 3'region OS=Staphylococcus xylosus GN=dglA PE=3 SV=1 - [DGLA_STAXY]	46.73	12.0453	6.12549	1	4	0.863171	0.481951
A0A068EAY0	Fumarate hydratase class II OS=Staphylococcus xylosus GN=fumC PE=3 SV=1 - [A0A068EAY0_STAXY]	33.84	50.8066	5.37646	1	16	0.862993	0.481337
A7KJJ6	Phosphate acetyltransferase OS=Staphylococcus xylosus GN=eutD PE=4 SV=1 - [A7KJJ6_STAXY]	35.06	35.069	4.81787	1	11	0.86283	0.480776
A0A068EC59	Uncharacterized protein OS=Staphylococcus xylosus GN=SXYLSMQ121_1377 PE=4 SV=1 - [A0A068EC59_STAXY]	35.19	30.2242	5.10986	2	6	0.862142	0.478407
A0A090JZF5	Putative PTS multidomain regulator OS=Staphylococcus xylosus GN=SXYL_00277 PE=4 SV=1 - [A0A090JZF5_STAXY]	5.61	73.9035	6.85889	2	3	0.861184	0.475118
A0A068E5D8	Tyrosine recombinase XerC OS=Staphylococcus xylosus GN=xerC PE=3 SV=1 - [A0A068E5D8_STAXY]	3.04	34.7978	8.39697	2	1	0.861157	0.475025
A0A060MHH1	Response regulator protein VraR OS=Staphylococcus xylosus GN=vraR PE=4 SV=1 - [A0A060MHH1_STAXY]	71.77	23.7192	5.13525	1	14	0.86039	0.472398
A0A068E3R2	Glutamate-1-semialdehyde 2,1-aminomutase OS=Staphylococcus xylosus GN=hemL PE=3 SV=1 - [A0A068E3R2_STAXY]	29.84	46.7057	5.10986	2	10	0.860185	0.471696
A0A068E252	Tryptophan-rich sensory protein OS=Staphylococcus xylosus GN=SXYLSMQ121_0049 PE=4 SV=1 - [A0A068E252_STAXY]	4.82	18.7372	9.89111	4	1	0.859274	0.468585
A0A090K3U7	Uncharacterized membrane protein OS=Staphylococcus xylosus GN=SXYL_02103 PE=4 SV=1 - [A0A090K3U7_STAXY]	5.14	27.6246	5.37646	1	1	0.858944	0.46746
A0A090K444	Putative antiporter subunit D2 OS=Staphylococcus xylosus GN=mnhD2 PE=4 SV=1 - [A0A090K444_STAXY]	5.81	54.9342	9.49561	2	3	0.856573	0.459408
A0A068E721	ATP-dependent DNA helicase RecQ OS=Staphylococcus xylosus GN=SXYLSMQ121_1305 PE=4 SV=1 - [A0A068E721_STAXY]	1.74	53.0731	6.48096	2	1	0.856159	0.45801
A0A090KA84	Putative extracellular amidase OS=Staphylococcus xylosus GN=SXYL_02560 PE=4 SV=1 - [A0A090KA84_STAXY]	15.86	48.3215	9.29053	2	7	0.855821	0.456868
A0A068E4E1	Uncharacterized protein OS=Staphylococcus xylosus GN=SXYL_00954 PE=4 SV=1 - [A0A068E4E1_STAXY]	45.74	10.6877	9.99365	1	8	0.855738	0.456587
A0A060MHV8	Transcriptional regulator, HxlR family OS=Staphylococcus xylosus GN=SXYLSMQ121_0795 PE=4 SV=1 - [A0A060MHV8_STAXY]	15.89	12.2472	5.03369	2	1	0.855508	0.455812
A0A090JY58	Nickel-binding periplasmic protein OS=Staphylococcus xylosus GN=nikA PE=4 SV=1 - [A0A090JY58_STAXY]	3.76	59.6919	7.88428	2	2	0.855165	0.454653
A0A068E4D3	Ferritin OS=Staphylococcus xylosus GN=ftnA PE=3 SV=1 - [A0A068E4D3_STAXY]	32.93	19.5182	4.53857	1	5	0.854714	0.453134
A0A060MHP5	Acetolactate synthase small subunit OS=Staphylococcus xylosus GN=ilvN PE=4 SV=1 - [A0A060MHP5_STAXY]	8.92	17.9555	5.21143	1	2	0.854215	0.451456
A0A068E874	Chorismate synthase OS=Staphylococcus xylosus GN=aroC PE=3 SV=1 - [A0A068E874_STAXY]	26.8	42.6889	5.79541	1	1	0.853698	0.449721
A0A068E619	A/G-specific adenine glycosylase OS=Staphylococcus xylosus GN=SXYLSMQ121_0960 PE=4 SV=1 - [A0A068E619_STAXY]	2.01	40.9462	6.20166	2	1	0.85319	0.448019
A0A068E4A4	Ferrichrome-binding periplasmic protein OS=Staphylococcus xylosus GN=SXYL_00303 PE=4 SV=1 - [A0A068E4A4_STAXY]	15.18	34.0458	6.32861	1	4	0.853097	0.447708
A0A068E2P9	Imidazolonepropionase OS=Staphylococcus xylosus GN=hutI PE=3 SV=1 - [A0A068E2P9_STAXY]	31.31	44.8971	5.19873	2	10	0.852921	0.447118
A0A068E4R5	Aminomethyltransferase OS=Staphylococcus xylosus GN=gcvT PE=3 SV=1 - [A0A068E4R5_STAXY]	50.14	40.1995	5.18604	1	2	0.852567	0.445934
Q9EV52	Putative allantoinase (Fragment) OS=Staphylococcus xylosus GN=all PE=3 SV=1 - [Q9EV52_STAXY]	9.53	46.5673	4.84326	3	4	0.852564	0.445924
A0A068EAD1	Deoxyadenosine kinase OS=Staphylococcus xylosus GN=SXYLSMQ121_2148 PE=4 SV=1 - [A0A068EAD1_STAXY]	40	26.2929	4.97021	2	6	0.852373	0.445286
A0A060MBG6	Ribosomal subunit interface protein OS=Staphylococcus xylosus GN=SXYL_02096 PE=4 SV=1 - [A0A060MBG6_STAXY]	45.74	21.8742	5.2876	1	9	0.85236	0.445241
A0A090K142	Spermidine acetyltransferase OS=Staphylococcus xylosus GN=speG PE=4 SV=1 - [A0A090K142_STAXY]	14.12	20.2021	5.69385	2	4	0.852182	0.444648
A0A068E883	GMP synthase [glutamine-hydrolyzing] OS=Staphylococcus xylosus GN=guaA PE=3 SV=1 - [A0A068E883_STAXY]	38.6	58.1484	4.86865	1	1	0.852037	0.444161
A0A090K8D0	Uncharacterized protein OS=Staphylococcus xylosus GN=SXYL_01398 PE=4 SV=1 - [A0A090K8D0_STAXY]	31.19	13.3178	9.02686	2	2	0.851894	0.443685
A0A068ED11	rRNA methylase OS=Staphylococcus xylosus GN=SXYLSMQ121_1662 PE=4 SV=1 - [A0A068ED11_STAXY]	26.02	27.1011	4.83057	2	4	0.851639	0.442837
A0A068E3S7	Molybdenum cofactor biosynthesis protein B OS=Staphylococcus xylosus GN=moaB PE=3 SV=1 - [A0A068E3S7_STAXY]	28.92	18.1087	6.94678	1	4	0.851553	0.442549
A0A068EES1	Putative septation protein SpoVG OS=Staphylococcus xylosus GN=spoVG PE=3 SV=1 - [A0A068EES1_STAXY]	44.66	11.7138	4.729	2	5	0.851467	0.442263
A0A090M0V5	Acetoin(Diacetyl) reductase OS=Staphylococcus xylosus GN=butA PE=3 SV=1 - [A0A090M0V5_STAXY]	31.4	28.117	4.77979	1	7	0.851235	0.441489
A0A068E7C6	LexA repressor OS=Staphylococcus xylosus GN=lexA PE=3 SV=1 - [A0A068E7C6_STAXY]	20.77	23.1629	5.32568	1	5	0.851012	0.440746
A0A068EEX6	Acetyltransferase, GNAT family OS=Staphylococcus xylosus GN=SXYLSMQ121_2332 PE=4 SV=1 - [A0A068EEX6_STAXY]	7.83	19.1889	4.94482	2	1	0.849862	0.436928
A0A060MSD4	Histidine ammonia-lyase OS=Staphylococcus xylosus GN=hutH PE=3 SV=1 - [A0A060MSD4_STAXY]	12.35	56.0476	4.98291	1	6	0.849467	0.435621
A0A068EF52	ABC transporter ATP-binding protein OS=Staphylococcus xylosus GN=SXYLSMQ121_2432 PE=3 SV=1 - [A0A068EF52_STAXY]	19.47	25.6073	6.7124	2	4	0.849095	0.434387
A0A068E6A0	Uncharacterized protein OS=Staphylococcus xylosus GN=SXYL_01113 PE=4 SV=1 - [A0A068E6A0_STAXY]	56.2	15.3918	8.20654	1	8	0.848537	0.432546
A0A068EAZ1	Pyruvate formate-lyase activating enzyme OS=Staphylococcus xylosus GN=SXYLSMQ121_0987 PE=4 SV=1 - [A0A068EAZ1_STAXY]	30.28	28.5406	6.45557	1	1	0.84824	0.431565
A0A068E9K7	Cysteine--tRNA ligase OS=Staphylococcus xylosus GN=cysS PE=3 SV=1 - [A0A068E9K7_STAXY]	39.48	53.6488	5.21143	3	17	0.847897	0.430434
A0A090K8S5	Putative lysophospholipase OS=Staphylococcus xylosus GN=SXYL_02044 PE=4 SV=1 - [A0A090K8S5_STAXY]	6.59	31.2058	5.49072	2	2	0.847033	0.427593
A0A060MLA6	3-hexulose-6-phosphate synthase OS=Staphylococcus xylosus GN=SXYL_02291 PE=4 SV=1 - [A0A060MLA6_STAXY]	51.9	22.3707	4.60205	1	8	0.846799	0.426823
A0A068E2W3	UDP-glucose 4-epimerase OS=Staphylococcus xylosus GN=SXYLSMQ121_0663 PE=3 SV=1 - [A0A068E2W3_STAXY]	16.82	36.9683	5.56689	2	5	0.846417	0.425573
A0A090K7A4	Two-component response regulator OS=Staphylococcus xylosus GN=SXYL_01015 PE=4 SV=1 - [A0A090K7A4_STAXY]	17.39	23.2133	5.77002	2	3	0.846146	0.424683
A0A068ECN3	Ribosome-recycling factor OS=Staphylococcus xylosus GN=frr PE=3 SV=1 - [A0A068ECN3_STAXY]	68.48	20.1766	5.13525	1	19	0.845448	0.422401
A0A060MNM4	Putative membrane protein OS=Staphylococcus xylosus GN=SXYL_00798 PE=4 SV=1 - [A0A060MNM4_STAXY]	14.53	13.2126	10.5356	1	2	0.845351	0.422083
A0A060MG23	Uncharacterized protein OS=Staphylococcus xylosus GN=SXYL_01896 PE=4 SV=1 - [A0A060MG23_STAXY]	15.71	8.06742	8.19189	1	1	0.843978	0.41761
A0A090KBM9	Xanthine phosphoribosyltransferase OS=Staphylococcus xylosus GN=xpt PE=3 SV=1 - [A0A090KBM9_STAXY]	32.12	20.9869	5.42725	1	1	0.843515	0.416104
A0A068EDD0	Processive diacylglycerol beta-glucosyltransferase OS=Staphylococcus xylosus GN=ugtP PE=3 SV=1 - [A0A068EDD0_STAXY]	5.88	44.6289	8.27979	2	2	0.843432	0.415837
A0A060MNF0	Anti-sigma factor antagonist OS=Staphylococcus xylosus GN=rsbV PE=3 SV=1 - [A0A060MNF0_STAXY]	27.78	12.2031	4.50049	1	3	0.843323	0.415481
A0A090K5Y9	Uncharacterized protein OS=Staphylococcus xylosus GN=SXYL_00525 PE=4 SV=1 - [A0A090K5Y9_STAXY]	22.44	17.5495	4.79248	2	3	0.842319	0.412232
A0A090M0S8	Formate acetyltransferase OS=Staphylococcus xylosus GN=pflB PE=4 SV=1 - [A0A090M0S8_STAXY]	51.54	84.8261	6.21436	2	34	0.842132	0.411626
A0A068E295	Glucarate transporter OS=Staphylococcus xylosus GN=SXYLSMQ121_0423 PE=4 SV=1 - [A0A068E295_STAXY]	4.71	47.2459	8.83643	2	3	0.84149	0.409555
A0A068E524	Indole-3-glycerol phosphate synthase OS=Staphylococcus xylosus GN=trpC PE=3 SV=1 - [A0A068E524_STAXY]	19.62	29.3533	4.89404	1	5	0.841368	0.40916
A0A068E5N8	Histidinol-phosphate aminotransferase OS=Staphylococcus xylosus GN=SXYLSMQ121_0462 PE=3 SV=1 - [A0A068E5N8_STAXY]	5.99	38.4482	4.97021	2	2	0.841225	0.4087
A0A060MCW5	Dihydrofolate reductase OS=Staphylococcus xylosus GN=SXYLSMQ121_1351 PE=4 SV=1 - [A0A060MCW5_STAXY]	39.75	18.4384	6.60986	2	6	0.840416	0.406099
A0A068E4D7	UPF0297 protein SXYL_01243 OS=Staphylococcus xylosus GN=SXYL_01243 PE=3 SV=1 - [A0A068E4D7_STAXY]	51.16	10.1551	5.0083	1	3	0.839971	0.404671
A0A060MM79	Cytidine deaminase OS=Staphylococcus xylosus GN=cdd PE=4 SV=1 - [A0A060MM79_STAXY]	23.13	14.6968	4.70361	1	3	0.839339	0.402648
A0A060MHM1	60 kDa chaperonin OS=Staphylococcus xylosus GN=groL PE=3 SV=1 - [A0A060MHM1_STAXY]	61.3	57.6364	4.62744	6	31	0.839195	0.402185
A0A068E873	50S ribosomal protein L9 OS=Staphylococcus xylosus GN=rplI PE=3 SV=1 - [A0A068E873_STAXY]	74.32	16.4288	8.98291	1	11	0.838843	0.401061
A7KJH8	Phosphate starvation-inducible protein OS=Staphylococcus xylosus GN=phoH PE=4 SV=1 - [A7KJH8_STAXY]	20.32	34.9284	6.45557	1	6	0.83848	0.399904
A0A068E5E7	Oxidoreductase, short-chain dehydrogenase/reductase family OS=Staphylococcus xylosus GN=SXYLSMQ121_1291 PE=4 SV=1 - [A0A068E5E7_STAXY]	8.43	28.2199	9.20264	2	2	0.838454	0.399821
A0A068E854	Long-chain-fatty-acid--CoA ligase OS=Staphylococcus xylosus GN=SXYLSMQ121_2499 PE=4 SV=1 - [A0A068E854_STAXY]	1.78	167.08	5.85889	1	2	0.838328	0.39942
A0A060MLX3	Methionine import ATP-binding protein MetN OS=Staphylococcus xylosus GN=metN2 PE=3 SV=1 - [A0A060MLX3_STAXY]	43.7	38.1673	6.63916	1	12	0.838222	0.39908
A0A068E4Q8	Uncharacterized protein OS=Staphylococcus xylosus GN=SXYLSMQ121_0474 PE=4 SV=1 - [A0A068E4Q8_STAXY]	3.49	29.8254	7.6792	2	1	0.838162	0.398888
C6ZDI6	Nitrogen-fixing NifU-like protein OS=Staphylococcus xylosus GN=SXYL_01413 PE=4 SV=1 - [C6ZDI6_STAXY]	80	9.67979	4.36084	1	5	0.837767	0.397633
A0A068E8I6	UPF0291 protein SXYL_01543 OS=Staphylococcus xylosus GN=SXYL_01543 PE=3 SV=1 - [A0A068E8I6_STAXY]	53.66	9.55608	9.11475	1	5	0.837615	0.397148
A0A068E8L1	Glutamine synthetase OS=Staphylococcus xylosus GN=SXYL_00107 PE=3 SV=1 - [A0A068E8L1_STAXY]	4.54	52.5373	5.08447	1	2	0.837	0.395196
A0A068E9U3	Uncharacterized protein OS=Staphylococcus xylosus GN=SXYL_00552 PE=4 SV=1 - [A0A068E9U3_STAXY]	49.57	12.8185	6.94678	1	5	0.836259	0.392849
A0A068E6V1	Acetolactate synthase OS=Staphylococcus xylosus GN=SXYLSMQ121_0852 PE=3 SV=1 - [A0A068E6V1_STAXY]	31.88	65.3188	4.91943	2	15	0.83581	0.391429
A0A090M090	Hydroxyethylthiazole kinase OS=Staphylococcus xylosus GN=thiM PE=3 SV=1 - [A0A090M090_STAXY]	29.73	28.0382	4.56396	2	5	0.835128	0.389278
A0A068E5K4	Gluconokinase OS=Staphylococcus xylosus GN=SXYLSMQ121_1371 PE=4 SV=1 - [A0A068E5K4_STAXY]	8.92	42.6445	4.84326	2	3	0.834655	0.387789
C6ZDG8	Universal stress protein OS=Staphylococcus xylosus GN=SXYL_00309 PE=4 SV=1 - [C6ZDG8_STAXY]	6.43	15.9412	5.03369	1	1	0.832997	0.382591
A0A068E489	O-acetylhomoserine sulfhydrylase OS=Staphylococcus xylosus GN=SXYLSMQ121_0279 PE=3 SV=1 - [A0A068E489_STAXY]	13.99	46.7948	5.2876	2	4	0.832758	0.381843
A0A068E3Q9	Putative ABC-type polar amino acid transport system ATPase component OS=Staphylococcus xylosus GN=SXYLSMQ121_0655 PE=3 SV=1 - [A0A068E3Q9_STAXY]	2.01	27.7636	6.90283	2	1	0.832603	0.381361
A0A060MF11	Oligopeptide transport system permease protein OppB OS=Staphylococcus xylosus GN=oppB PE=3 SV=1 - [A0A060MF11_STAXY]	2.6	34.0695	9.01221	1	1	0.832134	0.3799
A0A068E3R5	Protein FdhD homolog OS=Staphylococcus xylosus GN=fdhD PE=3 SV=1 - [A0A068E3R5_STAXY]	5.28	29.5091	6.80029	2	2	0.832005	0.379496
A0A090K990	Iron compound ABC transporter, iron compound-binding protein OS=Staphylococcus xylosus GN=SXYL_02240 PE=4 SV=1 - [A0A090K990_STAXY]	12.97	32.8881	8.20654	2	4	0.831549	0.378078
A0A068E9P3	Bacterial transcription activator, effector binding protein OS=Staphylococcus xylosus GN=SXYL_00509 PE=4 SV=1 - [A0A068E9P3_STAXY]	39.61	17.7999	5.021	1	7	0.831528	0.378015
A0A060MQ70	Phosphopentomutase OS=Staphylococcus xylosus GN=deoB PE=3 SV=1 - [A0A060MQ70_STAXY]	29.62	44.1701	4.98291	2	11	0.831345	0.377445
A0A060MIR9	M42 glutamyl aminopeptidase, cellulase OS=Staphylococcus xylosus GN=SXYLSMQ121_0471 PE=4 SV=1 - [A0A060MIR9_STAXY]	22.07	38.584	5.94775	2	9	0.830094	0.373569
A0A060MLY0	DNA-binding protein HBsu OS=Staphylococcus xylosus GN=hup PE=3 SV=1 - [A0A060MLY0_STAXY]	84.44	9.63521	9.5249	1	12	0.829919	0.373029
A0A068E8X2	Uncharacterized protein OS=Staphylococcus xylosus GN=SXYLSMQ121_2040 PE=4 SV=1 - [A0A068E8X2_STAXY]	3.93	35.4775	8.55811	2	1	0.829785	0.372615
A0A068E8V0	UPF0178 protein SXYLSMQ121_2015 OS=Staphylococcus xylosus GN=SXYLSMQ121_2015 PE=3 SV=1 - [A0A068E8V0_STAXY]	9.09	17.2668	5.50342	2	1	0.828548	0.368808
A0A060MNA4	Thioredoxin OS=Staphylococcus xylosus GN=SXYL_00909 PE=4 SV=1 - [A0A060MNA4_STAXY]	61.29	21.8388	4.93213	1	11	0.827252	0.364836
A0A068E2H5	Uncharacterized protein OS=Staphylococcus xylosus GN=SXYLSMQ121_0164 PE=4 SV=1 - [A0A068E2H5_STAXY]	8.73	51.4371	5.32568	2	3	0.826752	0.363309
A0A068EB79	NAD-independent protein deacetylase AcuC OS=Staphylococcus xylosus GN=SXYLSMQ121_1067 PE=4 SV=1 - [A0A068EB79_STAXY]	2.6	43.7649	6.7417	2	1	0.824732	0.357177
A0A068E5L6	2-deoxy-D-gluconate 3-dehydrogenase OS=Staphylococcus xylosus GN=SXYLSMQ121_0437 PE=3 SV=1 - [A0A068E5L6_STAXY]	25.29	27.9872	5.46533	2	7	0.82473	0.35717
A0A068E342	Energy-coupling factor transporter ATP-binding protein EcfA OS=Staphylococcus xylosus GN=ecfA PE=3 SV=1 - [A0A068E342_STAXY]	12.64	29.8821	4.81787	2	3	0.824665	0.356972
A0A068E243	Lactonase Drp35 OS=Staphylococcus xylosus GN=drp35 PE=4 SV=1 - [A0A068E243_STAXY]	4.63	35.6017	5.21143	1	1	0.824383	0.356121
A0A068E3F8	RNA polymerase sigma factor OS=Staphylococcus xylosus GN=SXYLSMQ121_0033 PE=3 SV=1 - [A0A068E3F8_STAXY]	3.78	46.6231	5.84619	1	1	0.823732	0.354158
A0A068E804	ABC transporter, periplasmic spermidine putrescine-binding protein PotD OS=Staphylococcus xylosus GN=SXYLSMQ121_1690 PE=4 SV=1 - [A0A068E804_STAXY]	10.08	41.1777	6.90283	2	4	0.823452	0.353315
A7KJI6	Alkaline shock protein 23 OS=Staphylococcus xylosus GN=asp23 PE=4 SV=1 - [A7KJI6_STAXY]	47.59	18.5513	4.90674	1	9	0.823364	0.35305
A0A068E916	Oxidoreductase ion channel OS=Staphylococcus xylosus GN=SXYLSMQ121_2095 PE=4 SV=1 - [A0A068E916_STAXY]	44.69	35.3341	5.07178	2	13	0.822795	0.351341
A0A068E6U4	Glutamate dehydrogenase OS=Staphylococcus xylosus GN=SXYL_01964 PE=3 SV=1 - [A0A068E6U4_STAXY]	47.58	45.6782	5.16064	1	15	0.822493	0.350435
A0A090K6T3	Alanine racemase OS=Staphylococcus xylosus GN=alr1 PE=3 SV=1 - [A0A090K6T3_STAXY]	40.84	42.872	6.66846	1	15	0.821344	0.347001
A0A068E8Z4	Inosine-uridine preferring nucleoside hydrolase OS=Staphylococcus xylosus GN=SXYLSMQ121_0231 PE=4 SV=1 - [A0A068E8Z4_STAXY]	10.22	35.3128	5.23682	2	2	0.821311	0.346902
A0A068E6D7	Thioredoxin OS=Staphylococcus xylosus GN=SXYLSMQ121_1869 PE=4 SV=1 - [A0A068E6D7_STAXY]	15.15	11.5168	5.13525	1	1	0.821033	0.346073
A0A068EDJ8	Arsenate reductase OS=Staphylococcus xylosus GN=SXYL_02019 PE=4 SV=1 - [A0A068EDJ8_STAXY]	57.63	13.5629	6.55127	1	9	0.821014	0.346017
A0A060MM27	Exodeoxyribonuclease 7 small subunit OS=Staphylococcus xylosus GN=xseB PE=3 SV=1 - [A0A060MM27_STAXY]	48.15	9.36025	4.33545	2	3	0.820252	0.343753
A0A068E6E1	DNA polymerase X family OS=Staphylococcus xylosus GN=SXYLSMQ121_1656 PE=4 SV=1 - [A0A068E6E1_STAXY]	36.84	64.6294	5.42725	1	1	0.820245	0.343732
A0A060MPA2	3-oxoacyl-[acyl-carrier protein] reductase OS=Staphylococcus xylosus GN=SXYL_00560 PE=4 SV=1 - [A0A060MPA2_STAXY]	26.64	27.7427	4.62744	1	5	0.81994	0.342828
A0A060MGN1	Uncharacterized protein OS=Staphylococcus xylosus GN=SXYL_01587 PE=4 SV=1 - [A0A060MGN1_STAXY]	91.84	11.0066	4.36084	1	6	0.819578	0.341756
A0A060MFZ5	Glycerophosphoryl diester phosphodiesterase OS=Staphylococcus xylosus GN=ugpQ PE=4 SV=1 - [A0A060MFZ5_STAXY]	9.72	27.5912	5.69385	2	1	0.819117	0.340392
A0A060MK99	Uncharacterized protein OS=Staphylococcus xylosus GN=SXYL_00195 PE=4 SV=1 - [A0A060MK99_STAXY]	19.7	7.71388	4.70361	2	1	0.818588	0.33883
A0A068E5L1	Putative arginine uptake transporter OS=Staphylococcus xylosus GN=SXYLSMQ121_0744 PE=4 SV=1 - [A0A068E5L1_STAXY]	6.13	50.6286	8.19189	2	2	0.818465	0.33847
A0A068E833	Substrate-specific component YkoE of thiamin-regulated ECF transporter for HydroxyMethylPyrimidine OS=Staphylococcus xylosus GN=SXYLSMQ121_1715 PE=4 SV=1 - [A0A068E833_STAXY]	11.52	20.7342	7.1665	2	2	0.817924	0.336877
A0A068E3I0	Dihydroxy-acid dehydratase OS=Staphylococcus xylosus GN=ilvD PE=3 SV=1 - [A0A068E3I0_STAXY]	18.68	60.0416	5.8335	2	9	0.817914	0.336849
A0A068E4J3	Putative sialic acid transporter OS=Staphylococcus xylosus GN=SXYL_00407 PE=3 SV=1 - [A0A068E4J3_STAXY]	1.57	55.7195	8.60205	1	1	0.816394	0.332398
A0A060MPQ5	Low molecular weight protein-tyrosine-phosphatase PtpA OS=Staphylococcus xylosus GN=ptpA PE=4 SV=1 - [A0A060MPQ5_STAXY]	12.99	17.4285	4.80518	2	2	0.816192	0.331808
A0A060MFR8	ABC-type amino acid transport system permease component OS=Staphylococcus xylosus GN=SXYL_00265 PE=3 SV=1 - [A0A060MFR8_STAXY]	9.21	26.6144	9.20264	1	2	0.816061	0.331426
A0A068E830	Long-chain-acyl-CoA dehydrogenase OS=Staphylococcus xylosus GN=SXYLSMQ121_2479 PE=3 SV=1 - [A0A068E830_STAXY]	14.68	44.6616	5.75732	2	6	0.815943	0.331083
A0A060MJ27	Copper chaperone CopZ OS=Staphylococcus xylosus GN=copZ PE=4 SV=1 - [A0A060MJ27_STAXY]	36.76	7.4324	4.36084	2	2	0.815903	0.330965
A0A090K249	Glycosyltransferase OS=Staphylococcus xylosus GN=SXYL_01509 PE=4 SV=1 - [A0A090K249_STAXY]	7	46.8757	8.29443	2	2	0.815214	0.328963
A0A068E763	Uncharacterized protein OS=Staphylococcus xylosus GN=SXYLSMQ121_1370 PE=4 SV=1 - [A0A068E763_STAXY]	11.49	33.676	4.7417	2	2	0.814673	0.327394
A0A060MNM5	Probable glycine dehydrogenase (decarboxylating) subunit 2 OS=Staphylococcus xylosus GN=gcvPB PE=3 SV=1 - [A0A060MNM5_STAXY]	46.54	54.9549	6.17627	2	20	0.814592	0.32716
A0A068E9N1	Arginine utilization protein RocB OS=Staphylococcus xylosus GN=SXYLSMQ121_0496 PE=4 SV=1 - [A0A068E9N1_STAXY]	14.29	61.0317	5.24951	2	7	0.814543	0.327017
A0A068E2Y4	Transcriptional regulator SarV OS=Staphylococcus xylosus GN=SXYLSMQ121_0678 PE=4 SV=1 - [A0A068E2Y4_STAXY]	52.94	14.3565	8.08936	2	7	0.814039	0.325561
A0A090K5H0	2-C-methyl-D-erythritol 4-phosphate cytidylyltransferase OS=Staphylococcus xylosus GN=ispD PE=3 SV=1 - [A0A090K5H0_STAXY]	77.73	26.4889	6.01123	2	18	0.814017	0.325498
A0A068E231	TetR family regulatory protein OS=Staphylococcus xylosus GN=SXYL_00348 PE=4 SV=1 - [A0A068E231_STAXY]	4.37	21.9165	6.40479	1	1	0.813884	0.325115
A0A068E1W5	FMN reductase OS=Staphylococcus xylosus GN=SXYL_00243 PE=4 SV=1 - [A0A068E1W5_STAXY]	13.41	19.4511	5.5415	1	2	0.813549	0.324147
A0A060MKY7	Protein-arginine kinase OS=Staphylococcus xylosus GN=mcsB PE=3 SV=1 - [A0A060MKY7_STAXY]	37.5	38.6385	4.91943	2	11	0.812979	0.322507
A0A060MFY5	30S ribosomal protein S14 OS=Staphylococcus xylosus GN=rpsN PE=3 SV=1 - [A0A060MFY5_STAXY]	20.22	10.3907	10.6235	1	2	0.812429	0.320929
A0A090K825	Ribonuclease J OS=Staphylococcus xylosus GN=rnj PE=3 SV=1 - [A0A090K825_STAXY]	43.2	69.3985	8.646	2	24	0.811611	0.318589
A0A068E7C0	Phosphoenolpyruvate-dihydroxyacetone phosphotransferase, ADP-binding subunit DhaL OS=Staphylococcus xylosus GN=SXYLSMQ121_2046 PE=4 SV=1 - [A0A068E7C0_STAXY]	56.77	21.0336	4.91943	2	10	0.811281	0.317646
A0A090K1I5	Xaa-Pro dipeptidase OS=Staphylococcus xylosus GN=SXYL_01324 PE=3 SV=1 - [A0A090K1I5_STAXY]	39.49	38.576	4.95752	2	13	0.811163	0.317311
A0A068E6W6	Uncharacterized protein OS=Staphylococcus xylosus GN=SXYL_02003 PE=4 SV=1 - [A0A068E6W6_STAXY]	25	10.3218	8.67529	1	2	0.811069	0.317044
A0A068EE10	Dihydroxyacetone kinase, DhaK subunit OS=Staphylococcus xylosus GN=dhaK PE=4 SV=1 - [A0A068EE10_STAXY]	37.07	34.8489	4.85596	1	12	0.810771	0.316196
A0A068E7H1	Acetoin utilization protein AcuA OS=Staphylococcus xylosus GN=acuA PE=4 SV=1 - [A0A068E7H1_STAXY]	12.86	24.5832	4.91943	2	3	0.810009	0.314031
A0A068E4V4	Uncharacterized protein OS=Staphylococcus xylosus GN=SXYLSMQ121_1304 PE=4 SV=1 - [A0A068E4V4_STAXY]	3.74	38.2515	6.72705	2	1	0.809935	0.313821
A0A068E2E4	Arabinose-proton symporter OS=Staphylococcus xylosus GN=SXYLSMQ121_0134 PE=3 SV=1 - [A0A068E2E4_STAXY]	1.5	51.2748	9.64209	2	1	0.809915	0.313765
A0A068EBA8	Cystathionine beta-lyase OS=Staphylococcus xylosus GN=SXYL_02642 PE=3 SV=1 - [A0A068EBA8_STAXY]	4.86	42.4647	5.50342	1	2	0.809798	0.313433
A0A090LZE8	2,3-bisphosphoglycerate-dependent phosphoglycerate mutase OS=Staphylococcus xylosus GN=gpmA PE=3 SV=1 - [A0A090LZE8_STAXY]	56.58	26.5356	5.22412	1	2	0.809515	0.312633
A0A060MGG4	DNA-directed RNA polymerase subunit omega OS=Staphylococcus xylosus GN=rpoZ PE=3 SV=1 - [A0A060MGG4_STAXY]	74.29	7.87224	6.7124	1	4	0.809122	0.311523
A0A068EA08	Histidine kinase OS=Staphylococcus xylosus GN=SXYLSMQ121_2038 PE=4 SV=1 - [A0A068EA08_STAXY]	4.78	36.2489	7.02002	3	2	0.806551	0.304309
A0A060MN24	Putative translation initiation inhibitor OS=Staphylococcus xylosus GN=SXYL_02434 PE=4 SV=1 - [A0A060MN24_STAXY]	45.16	13.7341	4.84326	1	5	0.806494	0.304151
A0A090K2B3	Aconitate hydratase OS=Staphylococcus xylosus GN=acnA PE=3 SV=1 - [A0A090K2B3_STAXY]	52.44	98.8158	4.89404	2	44	0.805239	0.300665
A0A060MHF2	Protein from nitrogen regulatory protein P-II (GLNB) family, YAAQ-like protein OS=Staphylococcus xylosus GN=SXYL_02448 PE=4 SV=1 - [A0A060MHF2_STAXY]	42.2	11.9149	4.84326	1	4	0.805004	0.300014
A0A060MFX0	Glucose-6-phosphate isomerase OS=Staphylococcus xylosus GN=pgi PE=3 SV=1 - [A0A060MFX0_STAXY]	49.89	49.7829	4.91943	3	1	0.804869	0.29964
A0A060MFB5	Dihydroxyacetone kinase, DhaM subunit OS=Staphylococcus xylosus GN=dhaM PE=4 SV=1 - [A0A060MFB5_STAXY]	25.83	12.8834	4.28467	1	2	0.804867	0.299634
Q60015	Alpha-amylase OS=Staphylococcus xylosus GN=malA PE=3 SV=1 - [Q60015_STAXY]	25.14	63.9167	4.79248	2	11	0.804785	0.299407
A0A068E622	Bacterioferritin comigratory protein OS=Staphylococcus xylosus GN=bcp PE=4 SV=1 - [A0A068E622_STAXY]	18.54	17.3159	5.13525	1	3	0.803921	0.297025
A0A068E2K8	Sodium-dependent phosphate transporter OS=Staphylococcus xylosus GN=SXYLSMQ121_0553 PE=4 SV=1 - [A0A068E2K8_STAXY]	6.5	61.2703	6.48096	3	2	0.80331	0.295344
A0A060MSX2	Uncharacterized protein OS=Staphylococcus xylosus GN=SXYL_02490 PE=4 SV=1 - [A0A060MSX2_STAXY]	21.38	45.1376	4.95752	2	7	0.802169	0.292223
A0A090K2W7	Putative membrane protein OS=Staphylococcus xylosus GN=SXYL_01490 PE=4 SV=1 - [A0A090K2W7_STAXY]	10.34	13.6355	10.0669	1	1	0.801992	0.291741
A0A090JZN7	Uncharacterized protein OS=Staphylococcus xylosus GN=SXYL_00596 PE=4 SV=1 - [A0A090JZN7_STAXY]	23.13	15.4077	5.05908	2	3	0.801755	0.291096
A0A068E3U2	2-hydroxy-3-oxopropionate reductase OS=Staphylococcus xylosus GN=SXYL_00157 PE=4 SV=1 - [A0A068E3U2_STAXY]	20.96	30.9192	4.98291	1	4	0.801602	0.290679
A0A068EDJ4	ABC transporter, permease protein OS=Staphylococcus xylosus GN=SXYL_02014 PE=3 SV=1 - [A0A068EDJ4_STAXY]	3.03	24.9668	8.36768	1	1	0.801269	0.289774
A0A068E517	Oligoendopeptidase F OS=Staphylococcus xylosus GN=SXYLSMQ121_1404 PE=4 SV=1 - [A0A068E517_STAXY]	31.56	68.8049	4.75439	2	17	0.801119	0.289366
A0A068E582	Transcriptional regulator, IclR family OS=Staphylococcus xylosus GN=SXYLSMQ121_0247 PE=4 SV=1 - [A0A068E582_STAXY]	3.59	28.8626	6.04932	2	1	0.801089	0.289285
A0A068E503	General stress protein 17M OS=Staphylococcus xylosus GN=SXYLSMQ121_0197 PE=4 SV=1 - [A0A068E503_STAXY]	30.91	12.5223	4.56396	2	3	0.800477	0.287628
A0A068E8V5	Uncharacterized protein OS=Staphylococcus xylosus GN=SXYLSMQ121_2020 PE=4 SV=1 - [A0A068E8V5_STAXY]	33.67	11.1838	5.49072	2	3	0.800041	0.286448
A0A090K125	mRNA interferase OS=Staphylococcus xylosus GN=mazF PE=3 SV=1 - [A0A090K125_STAXY]	32.5	13.5434	9.70068	1	4	0.799223	0.284245
A0A068E5H5	Ribulose-phosphate 3-epimerase OS=Staphylococcus xylosus GN=rpe PE=3 SV=1 - [A0A068E5H5_STAXY]	23.83	23.5242	4.91943	1	4	0.798801	0.283112
A0A068E532	Putative SAM-dependent methyltransferase OS=Staphylococcus xylosus GN=SXYL_00222 PE=4 SV=1 - [A0A068E532_STAXY]	7.14	27.1347	5.70654	1	2	0.798282	0.281722
A0A090K5D0	Homocysteine S-methyltransferase OS=Staphylococcus xylosus GN=mmuM PE=4 SV=1 - [A0A090K5D0_STAXY]	9.27	33.5516	4.66553	2	2	0.79827	0.28169
A0A068E5P8	Protein-disulfide isomerase OS=Staphylococcus xylosus GN=SXYLSMQ121_0472 PE=4 SV=1 - [A0A068E5P8_STAXY]	12.21	19.8572	5.65576	2	3	0.797596	0.279891
A0A068E214	Serine--tRNA ligase OS=Staphylococcus xylosus GN=serS PE=3 SV=1 - [A0A068E214_STAXY]	48.48	48.5434	5.08447	1	19	0.796434	0.276803
A0A060MFJ6	Cell division protein ZapA OS=Staphylococcus xylosus GN=zapA PE=4 SV=1 - [A0A060MFJ6_STAXY]	50	10.3104	6.53662	1	5	0.795861	0.275288
A0A090M0T7	Uncharacterized protein OS=Staphylococcus xylosus GN=SXYL_01034 PE=4 SV=1 - [A0A090M0T7_STAXY]	59.35	13.5638	5.021	2	7	0.795132	0.273368
A0A060MM81	Putative phosphoesterase SXYL_01917 OS=Staphylococcus xylosus GN=SXYL_01917 PE=3 SV=1 - [A0A060MM81_STAXY]	57.99	19.3369	5.24951	1	10	0.794895	0.272744
A0A090K041	Pyrrolidone-carboxylate peptidase OS=Staphylococcus xylosus GN=pcp PE=3 SV=1 - [A0A090K041_STAXY]	36.62	23.5821	5.18604	2	7	0.794802	0.2725
A0A060MPB4	Organic hydroperoxide resistance protein OS=Staphylococcus xylosus GN=SXYLSMQ121_1079 PE=4 SV=1 - [A0A060MPB4_STAXY]	21.23	15.7531	5.47803	2	2	0.794249	0.271048
A0A068E3Y2	NAD-dependent oxidoreductase OS=Staphylococcus xylosus GN=SXYLSMQ121_0199 PE=4 SV=1 - [A0A068E3Y2_STAXY]	17.22	37.228	5.43994	2	7	0.793996	0.270387
A0A068E493	3-hydroxyacyl-CoA dehydrogenase OS=Staphylococcus xylosus GN=SXYL_00288 PE=4 SV=1 - [A0A068E493_STAXY]	23.57	18.599	6.29053	1	3	0.793214	0.268346
A0A068EEQ2	Nucleotide excision repair protein, with UvrB/UvrC motif OS=Staphylococcus xylosus GN=SXYLSMQ121_2242 PE=4 SV=1 - [A0A068EEQ2_STAXY]	45.45	19.8609	5.96045	2	9	0.793089	0.268021
A0A068E452	Thiamine-phosphate synthase OS=Staphylococcus xylosus GN=thiE PE=3 SV=1 - [A0A068E452_STAXY]	4.72	23.3127	4.76709	2	1	0.792946	0.26765
A0A068EAR9	6-phosphogluconolactonase OS=Staphylococcus xylosus GN=SXYLSMQ121_0907 PE=4 SV=1 - [A0A068EAR9_STAXY]	56.07	38.795	5.021	2	17	0.792457	0.266378
A0A068E5U1	Uncharacterized protein OS=Staphylococcus xylosus GN=SXYLSMQ121_1461 PE=4 SV=1 - [A0A068E5U1_STAXY]	8.43	38.1537	6.03662	2	3	0.792311	0.266002
A0A060MN68	Tryptophan synthase beta chain OS=Staphylococcus xylosus GN=trpB PE=3 SV=1 - [A0A060MN68_STAXY]	7.92	44.1741	5.12256	2	3	0.791586	0.264126
A0A068E6D1	Glycerophosphoryl diester phosphodiesterase OS=Staphylococcus xylosus GN=SXYLSMQ121_1080 PE=4 SV=1 - [A0A068E6D1_STAXY]	9.35	28.4087	8.42627	2	3	0.78971	0.259308
A0A068E8K0	Uncharacterized protein OS=Staphylococcus xylosus GN=SXYL_01559 PE=4 SV=1 - [A0A068E8K0_STAXY]	19.29	23.4031	5.60498	1	4	0.789694	0.259268
A0A060MF19	Regulatory protein Spx OS=Staphylococcus xylosus GN=spxA PE=3 SV=1 - [A0A060MF19_STAXY]	51.91	15.43	6.01123	1	7	0.78922	0.258059
A0A068E5J2	NAD(P)H oxidoreductase YRKL, Putative NADPH-quinone reductase (Modulator of drug activity B), Flavodoxin 2 OS=Staphylococcus xylosus GN=SXYL_00408 PE=4 SV=1 - [A0A068E5J2_STAXY]	14.94	19.701	5.45264	1	2	0.787937	0.254802
C6ZDJ7	Phosphoglucomutase OS=Staphylococcus xylosus GN=pgcA PE=3 SV=1 - [C6ZDJ7_STAXY]	50.63	62.1218	5.05908	5	2	0.787865	0.254621
A0A090K552	Cystathionine gamma-synthase OS=Staphylococcus xylosus GN=metB PE=3 SV=1 - [A0A090K552_STAXY]	33.16	41.8796	5.43994	2	11	0.787755	0.254344
A0A068E698	Galactokinase OS=Staphylococcus xylosus GN=galk PE=3 SV=1 - [A0A068E698_STAXY]	28.24	43.1329	5.07178	1	12	0.787104	0.252701
A0A090K458	2-dehydro-3-deoxyphosphogluconate aldolase OS=Staphylococcus xylosus GN=SXYL_00448 PE=4 SV=1 - [A0A090K458_STAXY]	6.13	23.2038	6.68311	1	1	0.786563	0.251342
A0A090K7R9	Similar to phage-related protein OS=Staphylococcus xylosus GN=SXYL_01736 PE=4 SV=1 - [A0A090K7R9_STAXY]	1.26	95.6213	6.63916	1	1	0.786515	0.251222
A0A090K3A2	Oligopeptide transport system ATP-binding protein OppF OS=Staphylococcus xylosus GN=oppF PE=3 SV=1 - [A0A090K3A2_STAXY]	22.93	35.7666	7.03467	2	5	0.786229	0.250504
A0A068E5U5	Lysine-specific permease OS=Staphylococcus xylosus GN=SXYLSMQ121_1466 PE=4 SV=1 - [A0A068E5U5_STAXY]	1.46	52.5588	9.39307	2	1	0.784734	0.246776
A0A068E309	Glycosyl transferase family protein, putative OS=Staphylococcus xylosus GN=SXYLSMQ121_0385 PE=4 SV=1 - [A0A068E309_STAXY]	49.48	66.8238	6.22705	2	28	0.784023	0.245012
A0A068EEJ4	Succinyl-CoA:3-ketoacid-coenzyme A transferase subunit B OS=Staphylococcus xylosus GN=SXYLSMQ121_2207 PE=4 SV=1 - [A0A068EEJ4_STAXY]	4.65	23.1388	5.07178	2	1	0.782783	0.241958
A0A068E2H0	FMN reductase OS=Staphylococcus xylosus GN=SXYL_00153 PE=4 SV=1 - [A0A068E2H0_STAXY]	25	21.1199	4.70361	1	4	0.782191	0.240506
A0A068E8E2	Na+/myo-inositol cotransporter-like protein OS=Staphylococcus xylosus GN=SXYLSMQ121_0065 PE=3 SV=1 - [A0A068E8E2_STAXY]	3.01	66.3679	9.15869	2	1	0.781548	0.238937
A0A068E2I1	6-phospho-beta-glucosidase OS=Staphylococcus xylosus GN=SXYLSMQ121_0523 PE=3 SV=1 - [A0A068E2I1_STAXY]	3.33	54.9129	4.77979	2	2	0.781523	0.238876
A0A090K5G1	Uncharacterized protein OS=Staphylococcus xylosus GN=SXYL_02354 PE=4 SV=1 - [A0A090K5G1_STAXY]	22.22	31.3734	4.97021	2	5	0.780317	0.235948
A0A068E6T6	Uncharacterized protein OS=Staphylococcus xylosus GN=SXYLSMQ121_1220 PE=4 SV=1 - [A0A068E6T6_STAXY]	10.81	25.7913	9.14404	2	3	0.779177	0.233199
A0A068E481	Lipoprotein OS=Staphylococcus xylosus GN=SXYLSMQ121_0269 PE=3 SV=1 - [A0A068E481_STAXY]	21.32	30.5911	8.82178	2	4	0.778278	0.231044
A0A068E6I7	Bacterial transferase hexapeptide domain protein OS=Staphylococcus xylosus GN=SXYLSMQ121_1934 PE=4 SV=1 - [A0A068E6I7_STAXY]	13.64	11.8603	8.1333	2	1	0.778075	0.230557
C6ZDJ0	Glutamine synthetase OS=Staphylococcus xylosus GN=glnA PE=3 SV=1 - [C6ZDJ0_STAXY]	36.32	50.8254	5.10986	2	13	0.777333	0.228792
A0A068E4G4	1-aminocyclopropane-1-carboxylate deaminase OS=Staphylococcus xylosus GN=SXYLSMQ121_0369 PE=4 SV=1 - [A0A068E4G4_STAXY]	12.77	36.5814	5.03369	2	4	0.776691	0.227269
A0A068E7C8	Teichoic acid biosynthesis protein X OS=Staphylococcus xylosus GN=tagX PE=4 SV=1 - [A0A068E7C8_STAXY]	17.33	40.7819	6.43018	1	6	0.77628	0.226297
A0A060MEL6	Iron compound ABC transporter, permease protein OS=Staphylococcus xylosus GN=htsC PE=4 SV=1 - [A0A060MEL6_STAXY]	8.44	33.9994	9.71533	2	2	0.77622	0.226156
A0A068EB28	Oxidoreductase of aldo/keto reductase family, subgroup 1 OS=Staphylococcus xylosus GN=SXYLSMQ121_1022 PE=4 SV=1 - [A0A068EB28_STAXY]	32.73	31.3936	4.71631	2	9	0.775779	0.225115
A0A090K5Y4	Proline dehydrogenase OS=Staphylococcus xylosus GN=putA PE=4 SV=1 - [A0A090K5Y4_STAXY]	35.14	38.3639	7.04932	2	10	0.775039	0.223378
A0A068EE40	Na(+) H(+) antiporter subunit C OS=Staphylococcus xylosus GN=mnhC2 PE=4 SV=1 - [A0A068EE40_STAXY]	20	12.8499	4.75439	1	2	0.774194	0.221403
A0A060MPI4	UPF0342 protein SXYL_01028 OS=Staphylococcus xylosus GN=SXYL_01028 PE=3 SV=1 - [A0A060MPI4_STAXY]	65.79	13.3224	4.23389	1	7	0.773129	0.218928
A0A068E8D7	Uncharacterized protein OS=Staphylococcus xylosus GN=SXYL_02572 PE=4 SV=1 - [A0A068E8D7_STAXY]	18.31	8.25228	9.61279	1	1	0.771383	0.21491
A0A068E8G6	Ribose ABC transport system, periplasmic ribose-binding protein RbsB OS=Staphylococcus xylosus GN=SXYLSMQ121_1433 PE=4 SV=1 - [A0A068E8G6_STAXY]	37.17	32.9762	5.65576	2	9	0.771098	0.214257
A0A068E7L5	Putative deoxyribonuclease OS=Staphylococcus xylosus GN=SXYL_02440 PE=4 SV=1 - [A0A068E7L5_STAXY]	36.19	29.2109	5.05908	1	9	0.770346	0.212542
A0A068E6B9	Uncharacterized N-acetyltransferase SXYL_01712 OS=Staphylococcus xylosus GN=SXYL_01712 PE=3 SV=1 - [A0A068E6B9_STAXY]	62.16	17.2406	5.42725	1	9	0.769911	0.211555
A0A068EAG4	D-mannonate oxidoreductase OS=Staphylococcus xylosus GN=SXYL_02337 PE=3 SV=1 - [A0A068EAG4_STAXY]	28.21	29.6229	4.729	1	7	0.76964	0.210939
A0A068E9J7	Probable D-serine dehydratase OS=Staphylococcus xylosus GN=dsdA PE=3 SV=1 - [A0A068E9J7_STAXY]	25.8	48.435	5.07178	1	1	0.768908	0.209286
A0A068E1X8	Uncharacterized protein OS=Staphylococcus xylosus GN=SXYLSMQ121_0263 PE=4 SV=1 - [A0A068E1X8_STAXY]	9.57	10.3682	4.66553	2	1	0.767534	0.206204
A7KJI2	ABC metal ion transport system ATP-binding protein OS=Staphylococcus xylosus GN=sitA PE=3 SV=1 - [A7KJI2_STAXY]	37.5	27.0232	7.31299	2	9	0.767022	0.205063
A0A068E967	Amino acid transporter OS=Staphylococcus xylosus GN=SXYL_00305 PE=4 SV=1 - [A0A068E967_STAXY]	3.57	50.7075	9.45166	1	2	0.766324	0.203512
A0A090K7P3	Isocitrate dehydrogenase [NADP] OS=Staphylococcus xylosus GN=icd PE=3 SV=1 - [A0A090K7P3_STAXY]	58.91	46.2437	4.98291	2	26	0.765799	0.202351
A0A068E3R4	Negative regulator of phenolic acid metabolism PadR OS=Staphylococcus xylosus GN=SXYLSMQ121_0138 PE=4 SV=1 - [A0A068E3R4_STAXY]	11.05	21.5072	7.12256	3	3	0.765656	0.202035
A0A068E7H5	Serine protease, DegP/HtrA OS=Staphylococcus xylosus GN=SXYLSMQ121_1073 PE=4 SV=1 - [A0A068E7H5_STAXY]	38.05	46.2437	5.94775	2	14	0.765542	0.201783
A0A068E5B8	Fructosamine kinase family protein OS=Staphylococcus xylosus GN=SXYL_00311 PE=4 SV=1 - [A0A068E5B8_STAXY]	4.93	32.0678	4.71631	1	1	0.763911	0.198207
A5H0E1	ATP-dependent Clp protease proteolytic subunit OS=Staphylococcus xylosus GN=clpP PE=3 SV=1 - [A5H0E1_STAXY]	31.96	21.2119	5.10986	1	9	0.763731	0.197815
A0A090K5I1	Aspartyl/glutamyl-tRNA(Asn/Gln) amidotransferase subunit C OS=Staphylococcus xylosus GN=gatC PE=3 SV=1 - [A0A090K5I1_STAXY]	34	11.2756	4.33545	2	4	0.763119	0.196487
A0A060MN56	ThiJ/PfpI family protein OS=Staphylococcus xylosus GN=SXYL_00961 PE=4 SV=1 - [A0A060MN56_STAXY]	49.42	18.6302	4.4624	1	5	0.762824	0.195847
A0A068E4V9	Glyoxalase family protein OS=Staphylococcus xylosus GN=SXYLSMQ121_0161 PE=4 SV=1 - [A0A068E4V9_STAXY]	12.34	35.2557	5.99854	2	4	0.762106	0.194297
A0A090K3Z6	Glutaredoxin OS=Staphylococcus xylosus GN=SXYL_01851 PE=4 SV=1 - [A0A090K3Z6_STAXY]	23.68	8.94724	4.36084	1	1	0.761647	0.19331
A7KJH7	Dihydrolipoyllysine-residue succinyltransferase component of 2-oxoglutarate dehydrogenase complex OS=Staphylococcus xylosus GN=odhB PE=3 SV=1 - [A7KJH7_STAXY]	22.38	45.9761	4.94482	1	9	0.76147	0.192931
A0A068E562	Homoserine kinase OS=Staphylococcus xylosus GN=thrB PE=3 SV=1 - [A0A068E562_STAXY]	18.3	34.0705	5.79541	2	4	0.76058	0.191028
A0A090K889	Uncharacterized protein OS=Staphylococcus xylosus GN=SXYL_01897 PE=4 SV=1 - [A0A090K889_STAXY]	32.14	3.28399	12.0151	1	1	0.760341	0.190519
A0A068E360	Hydrolase, haloacid dehalogenase-like family OS=Staphylococcus xylosus GN=SXYLSMQ121_0445 PE=4 SV=1 - [A0A068E360_STAXY]	4.63	32.0769	5.31299	2	1	0.759599	0.188942
A0A060MHX2	Free methionine-(R)-sulfoxide reductase, contains GAF domain OS=Staphylococcus xylosus GN=SXYL_01146 PE=4 SV=1 - [A0A060MHX2_STAXY]	9.09	16.6765	4.41162	1	2	0.759548	0.188836
A0A068E8W5	Sugar diacid utilization regulator SdaR OS=Staphylococcus xylosus GN=SXYLSMQ121_0206 PE=4 SV=1 - [A0A068E8W5_STAXY]	5.85	41.4858	6.91748	2	2	0.758946	0.187564
P42876	Urease accessory protein UreF (Fragment) OS=Staphylococcus xylosus GN=ureF PE=3 SV=1 - [UREF_STAXY]	19.05	21.973	5.87158	3	3	0.758882	0.187429
A0A068E275	N-acetylneuraminate lyase OS=Staphylococcus xylosus GN=nanA PE=3 SV=1 - [A0A068E275_STAXY]	2.73	32.8819	4.75439	2	1	0.758844	0.18735
A0A068E552	Putative membrane protein OS=Staphylococcus xylosus GN=SXYL_01539 PE=4 SV=1 - [A0A068E552_STAXY]	7.1	17.974	9.89111	1	1	0.758356	0.186323
A0A068E7C9	Ornithine cyclodeaminase OS=Staphylococcus xylosus GN=SXYLSMQ121_2204 PE=4 SV=1 - [A0A068E7C9_STAXY]	20.82	34.6478	4.83057	2	6	0.758297	0.186199
A0A090K8B1	Chorismate synthase OS=Staphylococcus xylosus GN=aroC PE=3 SV=1 - [A0A090K8B1_STAXY]	29.9	42.717	5.79541	1	1	0.757906	0.18538
A0A090M239	Tryptophan synthase alpha chain OS=Staphylococcus xylosus GN=trpA PE=3 SV=1 - [A0A090M239_STAXY]	10.48	25.7071	5.8208	2	2	0.757507	0.184546
A0A068E3T1	Thiazole synthase OS=Staphylococcus xylosus GN=thiG PE=3 SV=1 - [A0A068E3T1_STAXY]	2.35	27.3723	5.50342	2	1	0.757463	0.184454
A0A060MFI1	Uncharacterized protein OS=Staphylococcus xylosus GN=SXYLSMQ121_1961 PE=4 SV=1 - [A0A060MFI1_STAXY]	50	12.289	4.4624	2	5	0.757329	0.184176
A0A068E982	D-specific D-2-hydroxyacid dehydrogenase ddh-like protein OS=Staphylococcus xylosus GN=SXYLSMQ121_0321 PE=3 SV=1 - [A0A068E982_STAXY]	8.13	36.9821	5.07178	2	2	0.75689	0.183262
A0A068E374	ATP phosphoribosyltransferase regulatory subunit OS=Staphylococcus xylosus GN=SXYLSMQ121_0465 PE=4 SV=1 - [A0A068E374_STAXY]	2.95	31.8002	6.02393	2	1	0.75612	0.181667
A0A060MSZ7	GltC, transcription activator of glutamate synthase operon OS=Staphylococcus xylosus GN=gltC PE=4 SV=1 - [A0A060MSZ7_STAXY]	8.14	34.2981	6.18896	1	2	0.755465	0.180318
A0A068E7V9	Putative Dihydrolipoamide dehydrogenase OS=Staphylococcus xylosus GN=SXYLSMQ121_2389 PE=3 SV=1 - [A0A068E7V9_STAXY]	21.36	48.3947	5.22412	2	8	0.754637	0.178619
A0A068E500	Ferredoxin--NADP reductase OS=Staphylococcus xylosus GN=SXYLSMQ121_0564 PE=3 SV=1 - [A0A068E500_STAXY]	7.87	37.9936	6.11279	2	2	0.75421	0.177749
A7KJJ0	Alanine dehydrogenase OS=Staphylococcus xylosus GN=ald PE=3 SV=1 - [A7KJJ0_STAXY]	66.58	39.6597	5.33838	2	18	0.752766	0.174821
A0A068E6I0	Uncharacterized protein OS=Staphylococcus xylosus GN=SXYLSMQ121_1924 PE=4 SV=1 - [A0A068E6I0_STAXY]	20	26.4918	5.21143	2	5	0.750876	0.171036
A0A060MIU8	Alkaline phosphatase like protein OS=Staphylococcus xylosus GN=SXYLSMQ121_0422 PE=4 SV=1 - [A0A060MIU8_STAXY]	5.45	23.0358	9.61279	2	1	0.749395	0.168107
A0A090LZR3	Galactose-1-phosphate uridylyltransferase OS=Staphylococcus xylosus GN=galT PE=3 SV=1 - [A0A090LZR3_STAXY]	19.56	56.6234	5.23682	2	9	0.749134	0.167595
A0A068EEQ7	Cysteine synthase OS=Staphylococcus xylosus GN=cysK PE=3 SV=1 - [A0A068EEQ7_STAXY]	70.65	32.8699	4.89404	1	17	0.747587	0.164575
A0A068EDG4	Na(+) H(+) antiporter subunit E OS=Staphylococcus xylosus GN=mnhE1 PE=4 SV=1 - [A0A068EDG4_STAXY]	6.92	18.257	6.56592	1	1	0.747019	0.163475
A0A068E4M1	Uncharacterized protein OS=Staphylococcus xylosus GN=SXYLSMQ121_0424 PE=4 SV=1 - [A0A068E4M1_STAXY]	43.75	11.0534	4.70361	2	4	0.745105	0.159803
A0A068E3I6	Uncharacterized protein OS=Staphylococcus xylosus GN=SXYL_00885 PE=4 SV=1 - [A0A068E3I6_STAXY]	41.89	8.28296	4.28467	1	2	0.744551	0.158751
A0A068E6A4	Molybdenum transport ATP-binding protein ModC OS=Staphylococcus xylosus GN=SXYLSMQ121_0667 PE=3 SV=1 - [A0A068E6A4_STAXY]	17.41	23.0754	9.26123	2	4	0.743939	0.157592
A0A090K5Z1	L-serine dehydratase subunit beta OS=Staphylococcus xylosus GN=sdhB1 PE=4 SV=1 - [A0A090K5Z1_STAXY]	18.58	24.6815	5.68115	2	4	0.743709	0.15716
C6ZDH3	N-acetyl-L,L-diaminopimelate deacetylas-like protein OS=Staphylococcus xylosus GN=SXYL_00620 PE=4 SV=1 - [C6ZDH3_STAXY]	7.98	42.0512	4.93213	1	3	0.743193	0.156189
A0A060MIS4	Imidazole glycerol phosphate synthase subunit HisH OS=Staphylococcus xylosus GN=hisH PE=3 SV=1 - [A0A060MIS4_STAXY]	18.69	21.7692	5.49072	2	3	0.742862	0.155569
A0A060MC68	UPF0358 protein SXYL_01823 OS=Staphylococcus xylosus GN=SXYL_01823 PE=3 SV=1 - [A0A060MC68_STAXY]	30.77	10.4864	4.84326	1	3	0.741543	0.153113
A0A068EAF4	Glutamate dehydrogenase OS=Staphylococcus xylosus GN=SXYL_02326 PE=3 SV=1 - [A0A068EAF4_STAXY]	23.43	46.0195	6.354	1	7	0.740764	0.151674
A0A068E2W2	N-succinyldiaminopimelate aminotransferase OS=Staphylococcus xylosus GN=SXYLSMQ121_0320 PE=3 SV=1 - [A0A068E2W2_STAXY]	5.45	43.126	5.26221	2	1	0.737094	0.145015
A0A068E7E5	Protease synthase and sporulation negative regulatory protein PAI 2 OS=Staphylococcus xylosus GN=SXYLSMQ121_1480 PE=4 SV=1 - [A0A068E7E5_STAXY]	2.97	23.2687	6.06201	2	1	0.736893	0.144656
A0A068E6S2	Putative thiaminase-2 OS=Staphylococcus xylosus GN=tenA PE=4 SV=1 - [A0A068E6S2_STAXY]	11.06	26.4769	4.57666	1	3	0.736306	0.143611
A0A068E588	Pseudouridine kinase OS=Staphylococcus xylosus GN=SXYLSMQ121_0257 PE=4 SV=1 - [A0A068E588_STAXY]	11.38	41.4753	5.70654	2	4	0.733504	0.138691
A0A068EA20	Dehydrogenase OS=Staphylococcus xylosus GN=SXYL_00621 PE=4 SV=1 - [A0A068EA20_STAXY]	8.87	31.6198	4.83057	1	2	0.732083	0.136238
A0A068E7Q4	Protein fdrA OS=Staphylococcus xylosus GN=SXYLSMQ121_2324 PE=4 SV=1 - [A0A068E7Q4_STAXY]	5.63	63.5842	4.77979	2	3	0.732058	0.136196
A0A060MHY5	Zinc and cobalt transport repressor CzrA OS=Staphylococcus xylosus GN=czrA PE=4 SV=1 - [A0A060MHY5_STAXY]	18.18	11.1547	7.02002	1	1	0.731837	0.135815
A0A090KBI1	Uncharacterized protein OS=Staphylococcus xylosus GN=SXYL_02477 PE=4 SV=1 - [A0A090KBI1_STAXY]	9.17	14.4724	8.08936	2	1	0.731747	0.135662
A7KJJ1	Purine nucleoside phosphorylase DeoD-type OS=Staphylococcus xylosus GN=deoD PE=3 SV=1 - [A7KJJ1_STAXY]	25.85	26.1568	4.76709	1	5	0.731081	0.134525
A0A068E540	Biotin carboxylase OS=Staphylococcus xylosus GN=SXYLSMQ121_1191 PE=4 SV=1 - [A0A068E540_STAXY]	7.28	50.5298	5.57959	2	3	0.729015	0.131041
A0A060MEH0	HmrA protein involved in methicillin resistance OS=Staphylococcus xylosus GN=SXYL_00800 PE=4 SV=1 - [A0A060MEH0_STAXY]	23.6	43.1659	5.73193	1	8	0.728717	0.130543
A0A090K3C5	Signal peptidase I OS=Staphylococcus xylosus GN=sipA PE=3 SV=1 - [A0A090K3C5_STAXY]	3.64	18.8899	9.11475	2	1	0.728002	0.129355
A0A090K7K4	Formate--tetrahydrofolate ligase OS=Staphylococcus xylosus GN=fhs PE=3 SV=1 - [A0A090K7K4_STAXY]	50.27	59.9811	5.75732	2	24	0.727456	0.128452
A0A068E468	Ketol-acid reductoisomerase OS=Staphylococcus xylosus GN=ilvC PE=3 SV=1 - [A0A068E468_STAXY]	58.98	37.0204	4.93213	1	18	0.725204	0.124774
A0A068E8Z6	Glycosyltransferase OS=Staphylococcus xylosus GN=SXYLSMQ121_1643 PE=4 SV=1 - [A0A068E8Z6_STAXY]	1.75	72.2024	6.32861	2	1	0.722896	0.121077
A0A068E8J3	Uncharacterized protein OS=Staphylococcus xylosus GN=SXYLSMQ121_1890 PE=4 SV=1 - [A0A068E8J3_STAXY]	55.17	6.73055	5.36377	2	3	0.721211	0.118425
A0A068E9Z6	Uncharacterized protein OS=Staphylococcus xylosus GN=SXYLSMQ121_2390 PE=4 SV=1 - [A0A068E9Z6_STAXY]	6.25	16.5704	5.57959	2	1	0.71947	0.115728
A0A068E633	Urocanate hydratase OS=Staphylococcus xylosus GN=hutU PE=3 SV=1 - [A0A068E633_STAXY]	28.75	60.5515	5.24951	2	15	0.719012	0.115026
A0A068E6J5	Uncharacterized protein OS=Staphylococcus xylosus GN=SXYL_01209 PE=4 SV=1 - [A0A068E6J5_STAXY]	9.87	17.594	5.99854	1	2	0.718522	0.114276
Q9EV51	Uncharacterized protein OS=Staphylococcus xylosus GN=SXYLSMQ121_2341 PE=4 SV=1 - [Q9EV51_STAXY]	73.15	12.6063	4.79248	2	7	0.71765	0.112954
A0A090K593	Alcohol dehydrogenase OS=Staphylococcus xylosus GN=SXYL_02588 PE=4 SV=1 - [A0A090K593_STAXY]	26.82	41.306	5.33838	1	9	0.717132	0.112172
A0A068E3J5	Nitroreductase family protein OS=Staphylococcus xylosus GN=SXYL_00895 PE=4 SV=1 - [A0A068E3J5_STAXY]	24.88	23.9048	5.19873	1	7	0.716921	0.111855
A0A068E781	Aspartokinase OS=Staphylococcus xylosus GN=SXYL_01480 PE=3 SV=1 - [A0A068E781_STAXY]	3.75	43.8441	4.69092	1	1	0.71543	0.10963
A0A060MKX5	Phosphoribosylformylglycinamidine synthase subunit PurS OS=Staphylococcus xylosus GN=purS PE=3 SV=1 - [A0A060MKX5_STAXY]	18.6	9.698	4.95752	1	2	0.713053	0.106148
A0A068E2S8	L-lactate dehydrogenase OS=Staphylococcus xylosus GN=ldh2 PE=3 SV=1 - [A0A068E2S8_STAXY]	24.52	34.3596	5.38916	1	6	0.711748	0.104269
A0A060MGA3	Ferredoxin OS=Staphylococcus xylosus GN=fer PE=4 SV=1 - [A0A060MGA3_STAXY]	17.07	8.93288	3.63721	1	2	0.710882	0.103034
A0A060MEW8	D-alanine--poly(phosphoribitol) ligase subunit 2 OS=Staphylococcus xylosus GN=dltC PE=3 SV=1 - [A0A060MEW8_STAXY]	33.33	9.05761	4.05615	2	2	0.710817	0.102942
A0A068E9X6	Uncharacterized protein OS=Staphylococcus xylosus GN=SXYL_02523 PE=4 SV=1 - [A0A068E9X6_STAXY]	67.15	15.3415	4.70361	1	8	0.709438	0.101
A0A060MNE6	L-threonine dehydratase OS=Staphylococcus xylosus GN=ilvA PE=3 SV=1 - [A0A060MNE6_STAXY]	15.17	46.8568	5.021	1	5	0.706627	0.0971166
A0A068E1W8	Gluconate permease OS=Staphylococcus xylosus GN=SXYL_00248 PE=4 SV=1 - [A0A068E1W8_STAXY]	1.55	48.4026	7.97217	1	1	0.706033	0.09631
A0A060MB27	Protein vraX OS=Staphylococcus xylosus GN=vraX PE=4 SV=1 - [A0A060MB27_STAXY]	80.36	6.68138	4.89404	1	4	0.705011	0.0949332
A0A090K7G3	Phosphoenolpyruvate carboxykinase [ATP] OS=Staphylococcus xylosus GN=pckA PE=3 SV=1 - [A0A090K7G3_STAXY]	50.66	59.2215	4.94482	2	24	0.704761	0.094598
A0A068E9Q5	Putative zinc-binding lipoprotein ZinT OS=Staphylococcus xylosus GN=SXYLSMQ121_0516 PE=3 SV=1 - [A0A068E9Q5_STAXY]	3.5	59.3536	6.22705	2	2	0.70404	0.0936383
A0A068E8D1	4-hydroxy-tetrahydrodipicolinate synthase OS=Staphylococcus xylosus GN=dapA PE=3 SV=1 - [A0A068E8D1_STAXY]	44.07	32.6377	4.7417	2	9	0.70378	0.0932929
A0A068E7A3	Mannonate dehydratase OS=Staphylococcus xylosus GN=uxuA PE=3 SV=1 - [A0A068E7A3_STAXY]	12.54	39.0917	5.24951	2	5	0.702899	0.0921318
A0A068E606	Teicoplanin resistance associated membrane protein TcaB OS=Staphylococcus xylosus GN=SXYLSMQ121_0582 PE=4 SV=1 - [A0A068E606_STAXY]	1.74	43.5451	9.33447	2	1	0.70262	0.0917659
A0A068E4D6	Uncharacterized protein OS=Staphylococcus xylosus GN=SXYL_00949 PE=4 SV=1 - [A0A068E4D6_STAXY]	9.38	15.3987	4.70361	1	1	0.7001	0.0885088
A0A068E4S8	Cytoplasmic copper homeostasis protein CutC OS=Staphylococcus xylosus GN=SXYLSMQ121_1096 PE=4 SV=1 - [A0A068E4S8_STAXY]	4.31	23.2989	5.98584	2	1	0.698068	0.0859428
A0A090K5T4	Formate acetyltransferase activating enzyme OS=Staphylococcus xylosus GN=pflA PE=4 SV=1 - [A0A090K5T4_STAXY]	25.5	28.5137	6.59521	1	1	0.696794	0.0843604
A0A068EAV6	Uncharacterized protein OS=Staphylococcus xylosus GN=SXYL_00960 PE=4 SV=1 - [A0A068EAV6_STAXY]	41.67	6.92536	4.22119	1	3	0.696156	0.0835762
Q9EV50	Catalase A OS=Staphylococcus xylosus GN=katA PE=3 SV=1 - [CATA_STAXY]	12.58	56.8385	5.73193	22	1	0.695651	0.0829595
A0A068E288	Glyoxalase family protein OS=Staphylococcus xylosus GN=SXYLSMQ121_0413 PE=4 SV=1 - [A0A068E288_STAXY]	11.01	35.8316	4.7417	2	3	0.694306	0.0813317
A0A068EDF8	Ornithine aminotransferase OS=Staphylococcus xylosus GN=rocD2 PE=3 SV=1 - [A0A068EDF8_STAXY]	37.63	43.4513	5.09717	3	15	0.693793	0.0807166
A0A068E3H6	3-isopropylmalate dehydrogenase OS=Staphylococcus xylosus GN=leuB PE=3 SV=1 - [A0A068E3H6_STAXY]	11.27	37.8523	5.0083	2	3	0.689547	0.0757547
A0A068E9A3	N5-carboxyaminoimidazole ribonucleotide mutase OS=Staphylococcus xylosus GN=purE PE=3 SV=1 - [A0A068E9A3_STAXY]	16.88	16.2624	5.94775	1	3	0.686926	0.0728044
A0A068E6K8	Phosphoribosylformylglycinamidine cyclo-ligase OS=Staphylococcus xylosus GN=purM PE=3 SV=1 - [A0A068E6K8_STAXY]	12.87	37.2628	4.66553	2	4	0.686898	0.0727731
A0A068E4M9	Rhodanese-like domain protein OS=Staphylococcus xylosus GN=SXYL_01109 PE=4 SV=1 - [A0A068E4M9_STAXY]	56.31	11.2785	4.22119	1	5	0.686697	0.0725506
A0A068E9J8	D-alanine--poly(phosphoribitol) ligase subunit 1 OS=Staphylococcus xylosus GN=dltA PE=3 SV=1 - [A0A068E9J8_STAXY]	44.56	55.6653	5.09717	1	1	0.686319	0.0721328
A0A068E3Q8	L-arabinose isomerase OS=Staphylococcus xylosus GN=SXYLSMQ121_0133 PE=4 SV=1 - [A0A068E3Q8_STAXY]	1.27	54.2022	4.98291	2	1	0.685618	0.0713627
A0A068EF28	Uncharacterized protein OS=Staphylococcus xylosus GN=SXYL_02562 PE=4 SV=1 - [A0A068EF28_STAXY]	10	9.23753	6.49365	1	1	0.685444	0.0711733
A0A068ECI5	Glycerol uptake facilitator protein OS=Staphylococcus xylosus GN=SXYLSMQ121_1502 PE=3 SV=1 - [A0A068ECI5_STAXY]	8.09	28.1731	8.93896	2	2	0.681953	0.0674359
A0A068E8T1	3-oxoacyl-[acyl-carrier protein] reductase OS=Staphylococcus xylosus GN=SXYLSMQ121_1568 PE=4 SV=1 - [A0A068E8T1_STAXY]	12.4	27.0118	5.21143	2	2	0.679523	0.0649194
A0A060MG20	Uncharacterized protein OS=Staphylococcus xylosus GN=SXYL_01906 PE=4 SV=1 - [A0A060MG20_STAXY]	42.62	6.99255	4.48779	1	3	0.678573	0.0639551
A0A068E651	Immunodominant antigen B OS=Staphylococcus xylosus GN=SXYLSMQ121_1754 PE=4 SV=1 - [A0A068E651_STAXY]	8.59	18.1125	9.61279	2	2	0.677154	0.0625336
A0A060MLR2	Cold shock protein CspA OS=Staphylococcus xylosus GN=cspA PE=4 SV=1 - [A0A060MLR2_STAXY]	50	7.34659	4.56396	1	3	0.67306	0.0585633
A0A068E204	Uncharacterized protein OS=Staphylococcus xylosus GN=SXYLSMQ121_0303 PE=4 SV=1 - [A0A068E204_STAXY]	11.11	14.8605	4.64014	2	2	0.671434	0.057039
A0A068EEF4	Putative amino acid permease OS=Staphylococcus xylosus GN=SXYL_02325 PE=4 SV=1 - [A0A068EEF4_STAXY]	2.71	48.9371	9.21729	1	1	0.669298	0.055082
A0A060MF57	Uncharacterized protein OS=Staphylococcus xylosus GN=SXYL_01904 PE=4 SV=1 - [A0A060MF57_STAXY]	9.72	8.63744	5.45264	1	1	0.667852	0.0537857
A0A068E8T2	Uncharacterized protein OS=Staphylococcus xylosus GN=SXYLSMQ121_0176 PE=4 SV=1 - [A0A068E8T2_STAXY]	1.5	337.446	3.97998	2	3	0.66701	0.0530412
A0A060MSS0	L-serine dehydratase, alpha subunit OS=Staphylococcus xylosus GN=sdhA1 PE=4 SV=1 - [A0A060MSS0_STAXY]	16.22	30.4224	4.84326	1	4	0.664499	0.0508663
A0A090K9K6	3-hydroxybutyrate dehydrogenase OS=Staphylococcus xylosus GN=SXYL_02360 PE=3 SV=1 - [A0A090K9K6_STAXY]	21.07	28.2958	5.35107	2	6	0.664363	0.0507511
A5H0E2	Alkyl hydroperoxide reductase protein C OS=Staphylococcus xylosus GN=ahpC PE=4 SV=1 - [A5H0E2_STAXY]	82.54	21.0294	4.66553	2	13	0.661764	0.0485752
A0A068E2S2	Cell envelope-associated transcriptional attenuator LytR-CpsA-Psr, subfamily F2 OS=Staphylococcus xylosus GN=SXYLSMQ121_0633 PE=4 SV=1 - [A0A068E2S2_STAXY]	2.92	33.5999	5.42725	2	1	0.659785	0.0469657
A0A068E3N8	Uncharacterized protein OS=Staphylococcus xylosus GN=SXYL_00645 PE=4 SV=1 - [A0A068E3N8_STAXY]	18.71	17.0399	6.82959	1	3	0.658971	0.0463154
A0A060MCA0	Thioredoxin OS=Staphylococcus xylosus GN=trxA PE=3 SV=1 - [A0A060MCA0_STAXY]	66.35	11.4288	4.51318	3	6	0.657728	0.045336
A0A060MRD2	1-pyrroline-5-carboxylate dehydrogenase OS=Staphylococcus xylosus GN=rocA PE=3 SV=1 - [A0A060MRD2_STAXY]	61.48	56.6425	5.021	1	27	0.654918	0.0431792
A0A068ECC8	Uncharacterized protein OS=Staphylococcus xylosus GN=SXYL_01532 PE=4 SV=1 - [A0A068ECC8_STAXY]	26.53	11.4365	4.22119	1	3	0.654506	0.0428698
Q9EYQ9	Phosphocarrier protein HPr OS=Staphylococcus xylosus GN=ptsH PE=1 SV=1 - [PTHP_STAXY]	27.27	9.54683	4.70361	1	2	0.653238	0.041927
A0A068E4K5	Acetyltransferase (GNAT) family protein OS=Staphylococcus xylosus GN=SXYL_00415 PE=4 SV=1 - [A0A068E4K5_STAXY]	14.13	10.1099	4.66553	1	1	0.653237	0.0419264
A0A068E5L4	GTP pyrophosphokinase OS=Staphylococcus xylosus GN=SXYL_00436 PE=4 SV=1 - [A0A068E5L4_STAXY]	6.06	26.7988	5.79541	3	1	0.648331	0.0384284
A0A090JZD9	Pseudouridine-5'-phosphate glycosidase OS=Staphylococcus xylosus GN=psuG PE=3 SV=1 - [A0A090JZD9_STAXY]	37.62	32.3361	5.5542	2	12	0.647167	0.0376323
A0A060MNR8	Uncharacterized protein OS=Staphylococcus xylosus GN=SXYL_00756 PE=4 SV=1 - [A0A060MNR8_STAXY]	43.02	10.0972	8.41162	1	5	0.64618	0.0369671
A0A068EA73	5-methyltetrahydropteroyltriglutamate--homocysteine methyltransferase OS=Staphylococcus xylosus GN=SXYLSMQ121_2470 PE=4 SV=1 - [A0A068EA73_STAXY]	19.68	85.1055	5.05908	2	16	0.643791	0.0353942
A0A060MBN2	Lipoprotein OS=Staphylococcus xylosus GN=SXYL_02013 PE=3 SV=1 - [A0A060MBN2_STAXY]	44.65	30.117	8.67529	2	13	0.641424	0.0338865
A0A068E6R2	Cobalamin-independent methionine synthase II OS=Staphylococcus xylosus GN=SXYLSMQ121_2029 PE=4 SV=1 - [A0A068E6R2_STAXY]	7.84	42.4073	5.50342	3	3	0.641396	0.0338692
A0A068EDB8	Bifunctional autolysin Atl OS=Staphylococcus xylosus GN=SXYLSMQ121_1742 PE=4 SV=1 - [A0A068EDB8_STAXY]	39.66	167.343	4.76709	2	4	0.641122	0.0336983
A0A090K6K2	Putative membrane protein OS=Staphylococcus xylosus GN=SXYL_01341 PE=4 SV=1 - [A0A090K6K2_STAXY]	6.06	23.4109	9.29053	2	1	0.64094	0.0335849
A0A060MLW8	Putative thioredoxin OS=Staphylococcus xylosus GN=SXYL_02020 PE=4 SV=1 - [A0A060MLW8_STAXY]	96.23	12.0738	4.58936	2	9	0.640707	0.0334404
K8DWE1	Uncharacterized protein OS=Staphylococcus xylosus GN=SXYL_00046 PE=4 SV=1 - [K8DWE1_STAXY]	8.24	19.1075	4.79248	4	1	0.638073	0.0318383
A0A068E7D5	Threonine synthase OS=Staphylococcus xylosus GN=thrC PE=3 SV=1 - [A0A068E7D5_STAXY]	33.43	37.7905	5.36377	1	10	0.637882	0.0317246
A0A068E5N4	Histidine biosynthesis bifunctional protein HisIE OS=Staphylococcus xylosus GN=hisI PE=3 SV=1 - [A0A068E5N4_STAXY]	11.43	23.8128	5.59229	2	2	0.636504	0.0309124
A7KJI7	10 kDa chaperonin OS=Staphylococcus xylosus GN=groS PE=3 SV=1 - [A7KJI7_STAXY]	74.74	10.2963	4.56396	1	8	0.636352	0.0308244
A0A060MLJ0	Aspartokinase OS=Staphylococcus xylosus GN=SXYLSMQ121_1472 PE=3 SV=1 - [A0A060MLJ0_STAXY]	15.16	51.2062	5.50342	2	6	0.632232	0.0284979
A0A068E9P9	2,3-bisphosphoglycerate-dependent phosphoglycerate mutase OS=Staphylococcus xylosus GN=gpmA PE=3 SV=1 - [A0A068E9P9_STAXY]	53.07	26.5486	5.30029	1	1	0.630509	0.0275668
A0A060MEK3	Uncharacterized protein OS=Staphylococcus xylosus GN=SXYLSMQ121_2003 PE=4 SV=1 - [A0A060MEK3_STAXY]	15.11	15.1548	4.95752	2	3	0.627864	0.0261838
A0A068E8B7	Uncharacterized protein OS=Staphylococcus xylosus GN=SXYLSMQ121_1378 PE=4 SV=1 - [A0A068E8B7_STAXY]	22.39	7.8879	5.04639	2	2	0.627469	0.025982
A0A068E2C8	Histidinol dehydrogenase OS=Staphylococcus xylosus GN=hisD PE=3 SV=1 - [A0A068E2C8_STAXY]	6.21	46.5467	5.19873	2	3	0.625622	0.0250543
A0A068E821	Methylenetetrahydrofolate reductase OS=Staphylococcus xylosus GN=SXYL_02643 PE=3 SV=1 - [A0A068E821_STAXY]	3.43	68.2086	6.34131	1	2	0.62282	0.023697
A0A090K9N8	Mini-ribonuclease 3 OS=Staphylococcus xylosus GN=mrnC PE=3 SV=1 - [A0A090K9N8_STAXY]	16.03	15.208	9.27588	2	2	0.61942	0.022129
A0A060MJN5	3-oxoacyl-[acyl-carrier protein] reductase OS=Staphylococcus xylosus GN=SXYLSMQ121_0114 PE=4 SV=1 - [A0A060MJN5_STAXY]	8.63	27.4887	4.83057	2	2	0.615295	0.0203373
A0A068EE66	Inosose isomerase OS=Staphylococcus xylosus GN=SXYLSMQ121_2097 PE=4 SV=1 - [A0A068EE66_STAXY]	7.45	36.4091	5.36377	2	1	0.614765	0.0201158
A7KJG8	Dps family protein OS=Staphylococcus xylosus GN=dps PE=3 SV=1 - [A7KJG8_STAXY]	95.97	17.0424	4.70361	1	14	0.608851	0.0177709
A0A060MGI4	Acyl carrier protein OS=Staphylococcus xylosus GN=acpP PE=3 SV=1 - [A0A060MGI4_STAXY]	48.05	8.54318	4.14502	1	4	0.606191	0.0167903
A0A068EB44	6,7-dimethyl-8-ribityllumazine synthase OS=Staphylococcus xylosus GN=ribH PE=3 SV=1 - [A0A068EB44_STAXY]	48.03	16.4185	4.95752	1	6	0.603477	0.015835
A0A068E8D8	Putative membrane protein OS=Staphylococcus xylosus GN=SXYL_01958 PE=4 SV=1 - [A0A068E8D8_STAXY]	3.66	21.851	9.65674	1	1	0.598937	0.0143347
A0A068E4N6	Beta-N-acetylhexosaminidase OS=Staphylococcus xylosus GN=SXYLSMQ121_0444 PE=4 SV=1 - [A0A068E4N6_STAXY]	4.18	64.4362	5.41455	5	2	0.598912	0.0143266
A0A068E6U0	Glucose-6-phosphate isomerase OS=Staphylococcus xylosus GN=pgi PE=3 SV=1 - [A0A068E6U0_STAXY]	49.89	49.7839	4.89404	3	1	0.598079	0.0140642
A0A090LY94	Gluconate permease OS=Staphylococcus xylosus GN=SXYL_00159 PE=4 SV=1 - [A0A090LY94_STAXY]	2.43	48.0054	7.57666	2	1	0.597302	0.0138232
A0A068E8J7	Oxidoreductase, short chain dehydrogenase/reductase family OS=Staphylococcus xylosus GN=SXYLSMQ121_0105 PE=4 SV=1 - [A0A068E8J7_STAXY]	16.93	27.1986	5.08447	2	4	0.593589	0.0127166
A0A068E7M0	Ribonuclease HII OS=Staphylococcus xylosus GN=rnhB PE=3 SV=1 - [A0A068E7M0_STAXY]	3.13	28.646	6.7417	1	1	0.592792	0.0124887
A0A090K0Y5	Putative phage protein OS=Staphylococcus xylosus GN=SXYL_01059 PE=4 SV=1 - [A0A090K0Y5_STAXY]	7.62	24.527	8.95361	1	1	0.592785	0.0124866
A0A068E407	Acetyl-coenzyme A synthetase OS=Staphylococcus xylosus GN=SXYLSMQ121_1069 PE=4 SV=1 - [A0A068E407_STAXY]	35.15	64.4631	5.021	2	20	0.591309	0.0120734
A0A060MN61	UPF0435 protein SXYL_00956 OS=Staphylococcus xylosus GN=SXYL_00956 PE=3 SV=1 - [A0A060MN61_STAXY]	77.61	7.58277	4.65283	1	4	0.587074	0.0109488
A0A090M2A6	Homoserine dehydrogenase OS=Staphylococcus xylosus GN=SXYL_01557 PE=3 SV=1 - [A0A090M2A6_STAXY]	51.17	46.4382	5.03369	2	17	0.587021	0.0109353
A0A060MB56	Na(+) H(+) antiporter subunit E OS=Staphylococcus xylosus GN=mnhE2 PE=4 SV=1 - [A0A060MB56_STAXY]	6.88	18.7353	8.76318	1	1	0.584578	0.0103271
A0A060MBM8	Glycine cleavage system H protein OS=Staphylococcus xylosus GN=gcvH PE=3 SV=1 - [A0A060MBM8_STAXY]	41.27	14.0467	3.94189	1	5	0.580187	0.00930362
A0A068E433	Universal stress protein family OS=Staphylococcus xylosus GN=SXYLSMQ121_1094 PE=4 SV=1 - [A0A068E433_STAXY]	78.57	18.7074	4.94482	2	13	0.578393	0.00891016
A0A068E2L5	Glycerate kinase OS=Staphylococcus xylosus GN=SXYLSMQ121_0205 PE=3 SV=1 - [A0A068E2L5_STAXY]	27.66	40.0354	5.80811	2	9	0.574996	0.00820255
A0A068EAB9	Glucosamine-6-phosphate deaminase OS=Staphylococcus xylosus GN=nagB PE=3 SV=1 - [A0A068EAB9_STAXY]	3.72	27.0075	5.19873	1	1	0.573064	0.00782125
A0A060MH08	Glyceraldehyde-3-phosphate dehydrogenase OS=Staphylococcus xylosus GN=gapA2 PE=3 SV=1 - [A0A060MH08_STAXY]	47.51	37.0178	5.10986	2	15	0.571758	0.00757174
A0A068ED26	Heme A synthase OS=Staphylococcus xylosus GN=ctaA PE=3 SV=1 - [A0A068ED26_STAXY]	3.31	33.9165	9.15869	2	1	0.569721	0.00719581
A0A090K5C6	Uncharacterized protein OS=Staphylococcus xylosus GN=SXYL_00896 PE=4 SV=1 - [A0A090K5C6_STAXY]	5.46	72.0879	4.29736	1	4	0.566349	0.00660772
A0A060MF98	Uncharacterized protein OS=Staphylococcus xylosus GN=SXYL_00453 PE=4 SV=1 - [A0A060MF98_STAXY]	30.16	7.31674	5.2876	1	2	0.561288	0.00580024
A0A090K3G9	Putative pyruvate, phosphate dikinase regulatory protein OS=Staphylococcus xylosus GN=SXYL_00208 PE=3 SV=1 - [A0A090K3G9_STAXY]	56.83	30.9791	5.22412	2	13	0.560982	0.00575403
A0A068E9C9	2-dehydro-3-deoxyphosphogluconate aldolase OS=Staphylococcus xylosus GN=SXYL_02344 PE=4 SV=1 - [A0A068E9C9_STAXY]	31.71	22.2654	5.14795	1	5	0.559678	0.00556114
A0A090KAD9	CHAP/ LysM domain protein OS=Staphylococcus xylosus GN=SXYL_02092 PE=4 SV=1 - [A0A090KAD9_STAXY]	6.33	34.7398	6.03662	2	2	0.558999	0.00546298
A0A068E2Y3	Putative permease of the major facilitator superfamily OS=Staphylococcus xylosus GN=SXYL_00355 PE=4 SV=1 - [A0A068E2Y3_STAXY]	4.08	49.9122	9.83252	1	2	0.555927	0.00503614
A0A068E3A0	Arginase OS=Staphylococcus xylosus GN=SXYLSMQ121_0753 PE=3 SV=1 - [A0A068E3A0_STAXY]	25.58	32.8739	4.99561	2	8	0.555242	0.0049449
A0A068E516	Uncharacterized protein OS=Staphylococcus xylosus GN=SXYL_01235 PE=4 SV=1 - [A0A068E516_STAXY]	43.64	6.18907	5.5542	1	3	0.55007	0.00429964
A0A068E4P8	1-(5-phosphoribosyl)-5-[(5-phosphoribosylamino)methylideneamino] imidazole-4-carboxamide isomerase OS=Staphylococcus xylosus GN=hisA PE=3 SV=1 - [A0A068E4P8_STAXY]	22.65	26.2325	5.0083	2	4	0.549481	0.00423079
A0A090JZ91	Pyruvate phosphate dikinase OS=Staphylococcus xylosus GN=ppsA PE=4 SV=1 - [A0A090JZ91_STAXY]	50.06	97.5239	4.93213	2	37	0.542993	0.00353242
A0A068E8Z3	Manganese ABC transporter, periplasmic-binding protein SitA OS=Staphylococcus xylosus GN=SXYLSMQ121_2065 PE=3 SV=1 - [A0A068E8Z3_STAXY]	68.93	34.7984	5.70654	2	23	0.539009	0.00315387
A0A068E8Q9	Ribonucleotide reductase of class III (Anaerobic), large subunit OS=Staphylococcus xylosus GN=SXYLSMQ121_0155 PE=4 SV=1 - [A0A068E8Q9_STAXY]	39.61	70.458	6.32861	1	27	0.531584	0.00253964
A0A060MGW0	UPF0473 protein SXYLSMQ121_1181 OS=Staphylococcus xylosus GN=SXYLSMQ121_1181 PE=3 SV=1 - [A0A060MGW0_STAXY]	10.91	12.9708	4.00537	2	3	0.531281	0.00251687
A0A090K4Y0	Putative NCAIR mutase OS=Staphylococcus xylosus GN=SXYL_00200 PE=4 SV=1 - [A0A090K4Y0_STAXY]	17.46	27.2079	6.03662	2	5	0.529955	0.00241941
A0A068E4Z7	Biotinyl-lipoyl attachment domain protein, GcvH-like protein OS=Staphylococcus xylosus GN=SXYL_00191 PE=4 SV=1 - [A0A068E4Z7_STAXY]	33.64	12.3242	4.37354	1	3	0.52908	0.00235688
A0A068E7D1	Catalase OS=Staphylococcus xylosus GN=katB PE=3 SV=1 - [A0A068E7D1_STAXY]	43.64	57.0617	5.66846	4	16	0.5286	0.00232317
A0A068E2L0	UPF0272 protein SXYLSMQ121_0200 OS=Staphylococcus xylosus GN=SXYLSMQ121_0200 PE=3 SV=1 - [A0A068E2L0_STAXY]	17.05	43.2932	5.84619	2	6	0.527834	0.00227025
A0A068E610	Probable quinol oxidase subunit 3 OS=Staphylococcus xylosus GN=qoxC PE=3 SV=1 - [A0A068E610_STAXY]	8.96	22.8738	6.50732	1	2	0.52663	0.00218909
A0A068EAA0	Uncharacterized protein OS=Staphylococcus xylosus GN=SXYL_00696 PE=4 SV=1 - [A0A068EAA0_STAXY]	43.1	6.86751	4.84326	1	2	0.516771	0.00161286
A0A090K239	Uncharacterized protein OS=Staphylococcus xylosus GN=SXYL_01210 PE=4 SV=1 - [A0A090K239_STAXY]	45.1	6.10008	6.75635	2	3	0.515452	0.00154666
A0A090K5Y1	Uncharacterized protein OS=Staphylococcus xylosus GN=SXYL_00515 PE=4 SV=1 - [A0A090K5Y1_STAXY]	38.24	4.10033	11.854	1	1	0.515121	0.00153045
A0A068E526	Gamma-aminobutyrate:alpha-ketoglutarate aminotransferase OS=Staphylococcus xylosus GN=SXYLSMQ121_0217 PE=3 SV=1 - [A0A068E526_STAXY]	29	47.7106	5.03369	2	9	0.514218	0.00148689
A0A068E7B7	Uncharacterized protein OS=Staphylococcus xylosus GN=SXYLSMQ121_2194 PE=4 SV=1 - [A0A068E7B7_STAXY]	9.79	21.5814	4.84326	2	2	0.513721	0.00146338
A0A068EF38	Alpha-galactosidase OS=Staphylococcus xylosus GN=SXYLSMQ121_2417 PE=3 SV=1 - [A0A068EF38_STAXY]	11.81	48.7416	5.30029	2	4	0.50882	0.00124819
A0A060MDH7	UPF0337 protein OS=Staphylococcus xylosus GN=SXYL_01234 PE=4 SV=1 - [A0A060MDH7_STAXY]	75	6.69437	5.22412	1	7	0.508033	0.00121632
A0A090JZ46	390-kDa surface protein OS=Staphylococcus xylosus GN=SXYL_00152 PE=4 SV=1 - [A0A090JZ46_STAXY]	53.79	390.497	4.66553	4	22	0.503884	0.00105963
A0A068E4Z9	ABC transporter, ATP-binding protein OS=Staphylococcus xylosus GN=SXYLSMQ121_1374 PE=4 SV=1 - [A0A068E4Z9_STAXY]	4.78	30.2611	8.49951	2	1	0.503096	0.00103194
A0A068E3T6	FmtB protein OS=Staphylococcus xylosus GN=SXYLSMQ121_0158 PE=4 SV=1 - [A0A068E3T6_STAXY]	52.3	223.192	4.84326	4	6	0.499649	0.000918041
A0A068E547	Formimidoylglutamase OS=Staphylococcus xylosus GN=hutG PE=3 SV=1 - [A0A068E547_STAXY]	16.18	34.7864	5.63037	1	5	0.493509	0.000741996
A0A090JZE5	Putative PTS multidomain regulator OS=Staphylococcus xylosus GN=SXYL_00267 PE=4 SV=1 - [A0A090JZE5_STAXY]	1.08	74.5889	6.07471	2	1	0.490174	0.00065933
A0A068E4G9	Acetylornithine deacetylase OS=Staphylococcus xylosus GN=SXYLSMQ121_0374 PE=4 SV=1 - [A0A068E4G9_STAXY]	14.29	43.0235	4.77979	2	5	0.486702	0.00058191
A0A090KBH6	Truncated lipase GehM OS=Staphylococcus xylosus GN=SXYL_02472 PE=4 SV=1 - [A0A090KBH6_STAXY]	1.1	72.2737	4.75439	1	1	0.484405	0.00053517
A0A068E9J3	Imidazoleglycerol-phosphate dehydratase OS=Staphylococcus xylosus GN=hisB PE=3 SV=1 - [A0A068E9J3_STAXY]	19.79	21.513	5.5542	2	3	0.460595	0.000212849
A0A068E8K1	Uncharacterized protein OS=Staphylococcus xylosus GN=SXYLSMQ121_1900 PE=4 SV=1 - [A0A068E8K1_STAXY]	66.67	6.64839	5.22412	2	6	0.450217	0.000137786
A0A068E340	Alpha-acetolactate decarboxylase OS=Staphylococcus xylosus GN=budA PE=4 SV=1 - [A0A068E340_STAXY]	3.02	25.9288	4.69092	1	1	0.450074	0.000136941
A0A060MCL3	Uncharacterized protein OS=Staphylococcus xylosus GN=SXYL_01564 PE=4 SV=1 - [A0A060MCL3_STAXY]	40	7.50286	4.88135	1	2	0.447514	0.000122599
A0A090K3I0	Putative Succinate-semialdehyde dehydrogenase OS=Staphylococcus xylosus GN=SXYL_00218 PE=3 SV=1 - [A0A090K3I0_STAXY]	44.88	50.0488	5.5415	2	19	0.446668	0.000118161
A0A068E276	Uncharacterized protein OS=Staphylococcus xylosus GN=SXYLSMQ121_0069 PE=4 SV=1 - [A0A068E276_STAXY]	3.47	49.7612	6.62451	4	1	0.445517	0.000112354
A0A068E533	Tautomerase OS=Staphylococcus xylosus GN=SXYL_01515 PE=3 SV=1 - [A0A068E533_STAXY]	37.7	6.66646	5.33838	1	2	0.402207	1.35693e-05
A0A068E6R7	Sodium/alanine symporter family protein OS=Staphylococcus xylosus GN=SXYLSMQ121_1771 PE=4 SV=1 - [A0A068E6R7_STAXY]	1.72	57.0841	9.34912	2	1	0.3978	1.06597e-05
A0A060MNG4	Nucleoside diphosphate kinase OS=Staphylococcus xylosus GN=ndk PE=3 SV=1 - [A0A060MNG4_STAXY]	53.02	16.6506	6.0874	2	7	0.396554	9.9466e-06
A0A060MLC9	Uncharacterized protein OS=Staphylococcus xylosus GN=SXYL_02494 PE=4 SV=1 - [A0A060MLC9_STAXY]	6.11	29.5264	4.91943	1	2	0.382751	4.48483e-06
A7IY64	Probable transglycosylase IsaA OS=Staphylococcus xylosus GN=isaA PE=1 SV=1 - [ISAA_STAXY]	34.98	25.363	6.37939	3	8	0.305839	1.52231e-08
A0A068E3Z3	PhnB protein OS=Staphylococcus xylosus GN=SXYLSMQ121_0209 PE=4 SV=1 - [A0A068E3Z3_STAXY]	29.93	15.7607	4.62744	2	4	0.278653	1.03647e-09
A0A068E843	Hydrolase (HAD superfamily) OS=Staphylococcus xylosus GN=SXYLSMQ121_2489 PE=4 SV=1 - [A0A068E843_STAXY]	3.76	30.0061	4.91943	2	1	0.246896	2.36292e-11
A0A068E9S0	Uncharacterized protein OS=Staphylococcus xylosus GN=SXYLSMQ121_2305 PE=4 SV=1 - [A0A068E9S0_STAXY]	20	4.65055	9.37842	1	1	0.197858	1.00014e-14
