# Supplementary material for: Comparative proteomic analysis reveals drug resistance of Staphylococcus xylosus ATCC700404 under tylosin stress
Source: BMC Vet Res. 2019 Jul 2;15:224. doi: 10.1186/s12917-019-1959-9 (PMC6604186; doi:10.1186/s12917-019-1959-9)
Supplement: Supplementary file 2 — Altered proteins of S. xylosus in response to tylosin treatment by quantitative proteomic method. Comparison between S. xylosus ATCC700404 and the proteins of S. xylosus treated with 0.25 μg/mL tylosin analyzed by iTRAQ. Based on a fold-change of >1.2 or < 0.8(P-value<0.05), 155 proteins significantly displayed differential expression. (XLSX 2612 kb) [file 12917_2019_1959_MOESM2_ESM.xlsx]

## Sheet: Sheet1
Accession	Description	Coverage	MW [kDa]	calc. pI	Proteins	Unique Peptides	Tylosin Group/ ControlGroup	Tylosin Group/ ControlGroup Significance A p value
A0A068E269	Uncharacterized protein OS=Staphylococcus xylosus GN=SXYLSMQ121_0064 PE=4 SV=1 - [A0A068E269_STAXY]	1.38	48.7002	5.14795	2	1	6.45984	3.44685e-33
A0A060MEY9	Multidrug resistance protein [function not yet clear] OS=Staphylococcus xylosus GN=SXYL_00592 PE=4 SV=1 - [A0A060MEY9_STAXY]	16.74	22.9727	5.22412	1	4	3.96072	8.35145e-19
A0A068EEW5	Membrane protein OS=Staphylococcus xylosus GN=SXYL_02484 PE=4 SV=1 - [A0A068EEW5_STAXY]	36.72	20.2224	5.12256	3	5	2.84329	1.78452e-11
A0A068E841	Acetyl-CoA carboxylase, biotin carboxyl carrier protein OS=Staphylococcus xylosus GN=accB PE=4 SV=1 - [A0A068E841_STAXY]	4.4	17.4276	4.2085	1	1	2.49656	3.95831e-09
A0A090K0Y1	Similar to phage-related protein OS=Staphylococcus xylosus GN=SXYL_01054 PE=4 SV=1 - [A0A090K0Y1_STAXY]	1.85	128.145	10.2866	2	1	2.49142	4.28811e-09
A0A068EAX9	Allantoate amidohydrolase OS=Staphylococcus xylosus GN=SXYLSMQ121_2328 PE=4 SV=1 - [A0A068EAX9_STAXY]	3.41	45.0556	5.04639	2	1	2.0241	5.72781e-06
A0A068E7H7	L-Proline/Glycine betaine transporter ProP OS=Staphylococcus xylosus GN=proP PE=4 SV=1 - [A0A068E7H7_STAXY]	6.6	52.1443	7.34229	1	2	1.86588	6.00745e-05
A0A068E690	L-lactate dehydrogenase OS=Staphylococcus xylosus GN=ldh PE=3 SV=1 - [A0A068E690_STAXY]	51.89	34.728	5.05908	1	2	1.83743	9.09081e-05
A0A068E5I6	Putative preQ0 transporter OS=Staphylococcus xylosus GN=SXYLSMQ121_1346 PE=4 SV=1 - [A0A068E5I6_STAXY]	2.56	26.0732	9.49561	2	1	1.77966	0.000208777
A0A068E9Z2	Uncharacterized protein OS=Staphylococcus xylosus GN=SXYLSMQ121_0586 PE=4 SV=1 - [A0A068E9Z2_STAXY]	6.05	24.7423	8.71924	2	1	1.77653	0.000218318
A0A068E5T2	Putative permease of the major facilitator superfamily OS=Staphylococcus xylosus GN=SXYL_00516 PE=4 SV=1 - [A0A068E5T2_STAXY]	1.87	52.5877	8.92432	1	1	1.73345	0.000401831
A0A068E914	Putative peptidase OS=Staphylococcus xylosus GN=SXYLSMQ121_1663 PE=4 SV=1 - [A0A068E914_STAXY]	3.51	36.2212	6.93213	2	1	1.69414	0.000695637
A0A068E5Q3	Chloramphenicol resistance protein OS=Staphylococcus xylosus GN=SXYLSMQ121_0477 PE=4 SV=1 - [A0A068E5Q3_STAXY]	2.04	42.2081	9.75928	2	1	1.69197	0.000716881
A0A068E6Q7	Putative sugar transport protein OS=Staphylococcus xylosus GN=SXYLSMQ121_2024 PE=4 SV=1 - [A0A068E6Q7_STAXY]	2.07	41.7486	9.64209	2	1	1.67763	0.000873799
A0A090K6V7	Phage integrase OS=Staphylococcus xylosus GN=SXYL_01431 PE=4 SV=1 - [A0A090K6V7_STAXY]	4.05	49.6169	9.37842	1	1	1.66068	0.00110258
A0A068E1T2	Uncharacterized protein OS=Staphylococcus xylosus GN=SXYLSMQ121_0233 PE=4 SV=1 - [A0A068E1T2_STAXY]	33.53	56.5586	4.83057	2	14	1.65107	0.00125704
A0A068E9E8	Aldehyde dehydrogenase A OS=Staphylococcus xylosus GN=SXYLSMQ121_0411 PE=3 SV=1 - [A0A068E9E8_STAXY]	1.69	51.8725	4.88135	2	1	1.6475	0.00131968
A0A060MER3	30S ribosomal protein S14 type Z OS=Staphylococcus xylosus GN=rpsZ PE=3 SV=1 - [A0A060MER3_STAXY]	19.67	7.33587	10.4478	1	1	1.61006	0.0021856
A0A068E5M8	Zn(II) and Co(II) transmembrane diffusion facilitator OS=Staphylococcus xylosus GN=SXYLSMQ121_0769 PE=4 SV=1 - [A0A068E5M8_STAXY]	2.49	35.1502	6.32861	2	1	1.60204	0.00243223
A0A068E8G1	DNA polymerase IV OS=Staphylococcus xylosus GN=SXYLSMQ121_1428 PE=4 SV=1 - [A0A068E8G1_STAXY]	1.9	47.9697	8.27979	2	1	1.55889	0.00429033
A0A068E1D3	Acetylornithine deacetylase OS=Staphylococcus xylosus GN=SXYLSMQ121_0117 PE=4 SV=1 - [A0A068E1D3_STAXY]	2.24	39.6267	4.97021	2	1	1.55669	0.00441499
A0A068E9J6	Uncharacterized protein OS=Staphylococcus xylosus GN=SXYL_01985 PE=4 SV=1 - [A0A068E9J6_STAXY]	14.56	12.1689	4.50049	1	1	1.53528	0.00581942
A0A068E2D8	Ferredoxin-dependent glutamate synthase OS=Staphylococcus xylosus GN=SXYLSMQ121_0473 PE=3 SV=1 - [A0A068E2D8_STAXY]	3.42	58.9479	7.38623	2	2	1.53404	0.00591226
A0A068E5K0	Uncharacterized protein OS=Staphylococcus xylosus GN=SXYL_00744 PE=4 SV=1 - [A0A068E5K0_STAXY]	17.98	20.7363	9.53955	1	2	1.53168	0.00609405
A0A068EB24	8-oxo-dGTPase Bsu YtkD OS=Staphylococcus xylosus GN=SXYLSMQ121_1017 PE=3 SV=1 - [A0A068EB24_STAXY]	9.49	18.165	5.04639	2	1	1.53115	0.00613505
K8DVZ1	Uncharacterized protein OS=Staphylococcus xylosus PE=4 SV=1 - [K8DVZ1_STAXY]	9.71	12.1822	6.80029	2	1	1.52571	0.00657623
A0A068E4E0	Putative antibiotic transport-associated protein OS=Staphylococcus xylosus GN=SXYL_00349 PE=4 SV=1 - [A0A068E4E0_STAXY]	3.32	78.475	5.60498	1	2	1.50652	0.00838623
A0A090KAA6	Uncharacterized protein OS=Staphylococcus xylosus GN=SXYL_02600 PE=4 SV=1 - [A0A090KAA6_STAXY]	9.56	27.9281	8.85107	1	2	1.49771	0.00936638
A0A068E1S0	High-affinity choline uptake protein BetT OS=Staphylococcus xylosus GN=SXYLSMQ121_0223 PE=4 SV=1 - [A0A068E1S0_STAXY]	1.3	59.9909	8.74854	2	1	1.49687	0.00946438
A0A068E3Q1	UPF0176 protein SXYL_00120 OS=Staphylococcus xylosus GN=SXYL_00120 PE=3 SV=1 - [A0A068E3Q1_STAXY]	47	36.6938	4.89404	1	15	1.48466	0.0110193
A0A060MSF6	Putative amino acid transporter OS=Staphylococcus xylosus GN=SXYL_02679 PE=4 SV=1 - [A0A060MSF6_STAXY]	1.69	51.0227	9.20264	2	1	1.48192	0.0113992
A0A090M350	Flavohemoprotein OS=Staphylococcus xylosus GN=hmpB PE=3 SV=1 - [A0A090M350_STAXY]	27.56	42.6407	5.12256	1	3	1.47808	0.0119536
A0A068E9L4	TetR family transcriptional regulator OS=Staphylococcus xylosus GN=SXYL_00484 PE=4 SV=1 - [A0A068E9L4_STAXY]	6.04	20.5505	5.42725	1	1	1.47524	0.0123797
A0A068EE50	Uncharacterized protein OS=Staphylococcus xylosus GN=SXYLSMQ121_2082 PE=4 SV=1 - [A0A068EE50_STAXY]	11.02	27.1469	9.01221	2	2	1.47389	0.0125862
A0A090M4K5	50S ribosomal protein L33 OS=Staphylococcus xylosus GN=rpmG3 PE=3 SV=1 - [A0A090M4K5_STAXY]	14.89	5.35069	9.81787	1	1	1.46942	0.0132972
A0A068E6N0	Magnesium and cobalt efflux protein CorC OS=Staphylococcus xylosus GN=SXYLSMQ121_1994 PE=4 SV=1 - [A0A068E6N0_STAXY]	12.19	50.6966	4.67822	2	5	1.44804	0.0172462
A0A068E713	Cationic amino acid transporter OS=Staphylococcus xylosus GN=SXYLSMQ121_2114 PE=4 SV=1 - [A0A068E713_STAXY]	2.63	54.4318	8.51416	2	1	1.43513	0.0201358
A0A068EDW3	Quinolone resistance protein norA OS=Staphylococcus xylosus GN=SXYLSMQ121_2002 PE=4 SV=1 - [A0A068EDW3_STAXY]	2.07	42.4178	9.20264	2	1	1.43378	0.0204629
A0A060MNZ5	30S ribosomal protein S3 OS=Staphylococcus xylosus GN=rpsC PE=3 SV=1 - [A0A060MNZ5_STAXY]	62.21	24.017	9.80322	1	17	1.43214	0.0208674
A0A060MK74	Aldehyde dehydrogenase OS=Staphylococcus xylosus GN=SXYLSMQ121_2440 PE=3 SV=1 - [A0A060MK74_STAXY]	48.42	51.765	4.83057	2	17	1.42192	0.0235552
A0A068E1P0	Uncharacterized protein OS=Staphylococcus xylosus GN=SXYL_00197 PE=4 SV=1 - [A0A068E1P0_STAXY]	9.09	16.1606	9.30518	1	1	1.41563	0.0253656
A0A068E137	ADP-dependent (S)-NAD(P)H-hydrate dehydratase OS=Staphylococcus xylosus GN=nnrD PE=3 SV=1 - [A0A068E137_STAXY]	17.71	29.6191	6.34131	1	5	1.41544	0.0254242
A0A068E538	Putative glycosyl/glycerophosphate transferases involved in teichoic acid biosynthesis TagF/TagB/EpsJ/RodC OS=Staphylococcus xylosus GN=SXYLSMQ121_0227 PE=4 SV=1 - [A0A068E538_STAXY]	21.25	84.8644	8.77783	2	15	1.41499	0.0255568
A0A060MN39	Thymidylate kinase OS=Staphylococcus xylosus GN=tmk PE=3 SV=1 - [A0A060MN39_STAXY]	43.41	23.2301	5.17334	1	10	1.41096	0.0267932
A0A068E8Y8	Oxygen-dependent choline dehydrogenase OS=Staphylococcus xylosus GN=betA PE=3 SV=1 - [A0A068E8Y8_STAXY]	11.96	62.3142	7.54736	2	7	1.40451	0.0288876
A0A068E7K7	30S ribosomal protein S2 OS=Staphylococcus xylosus GN=rpsB PE=3 SV=1 - [A0A068E7K7_STAXY]	64.89	29.7174	5.64307	1	22	1.40266	0.029514
A0A068EA88	Manganese ABC transporter, ATP-binding protein SitB OS=Staphylococcus xylosus GN=SXYLSMQ121_2485 PE=3 SV=1 - [A0A068EA88_STAXY]	35.1	27.3378	8.92432	2	7	1.39983	0.0304992
A0A068E7R4	Transcriptional regulator OS=Staphylococcus xylosus GN=SXYLSMQ121_2191 PE=4 SV=1 - [A0A068E7R4_STAXY]	11.46	34.1436	5.50342	2	3	1.39492	0.0322791
A0A068EA75	Galactose operon repressor, GalR-LacI family of transcriptional regulators OS=Staphylococcus xylosus GN=SXYLSMQ121_0661 PE=4 SV=1 - [A0A068EA75_STAXY]	10.48	37.798	9.01221	2	2	1.39101	0.0337627
A0A068E6D9	50S ribosomal protein L23 OS=Staphylococcus xylosus GN=rplW PE=3 SV=1 - [A0A068E6D9_STAXY]	69.23	10.5317	9.90576	1	9	1.38953	0.0343416
A0A068E6T0	Oligopeptide ABC transporter, permease protein OS=Staphylococcus xylosus GN=oppC PE=3 SV=1 - [A0A068E6T0_STAXY]	9.3	39.5961	6.17627	1	2	1.38829	0.034832
A0A060MQI6	50S ribosomal protein L14 OS=Staphylococcus xylosus GN=rplN PE=3 SV=1 - [A0A060MQI6_STAXY]	73.77	13.1092	10.1255	1	12	1.37953	0.0384928
A0A068E4G3	ABC-type polar amino acid transport system ATPase component OS=Staphylococcus xylosus GN=SXYL_01006 PE=3 SV=1 - [A0A068E4G3_STAXY]	5.42	26.5999	6.56592	1	1	1.37623	0.0399617
A0A068E9F2	Isochorismatase OS=Staphylococcus xylosus GN=SXYLSMQ121_0416 PE=4 SV=1 - [A0A068E9F2_STAXY]	12.97	20.5988	6.69775	2	2	1.3707	0.0425358
A0A068EA24	Lipid A export ATP-binding/permease protein MsbA OS=Staphylococcus xylosus GN=SXYLSMQ121_2053 PE=3 SV=1 - [A0A068EA24_STAXY]	22.9	64.249	6.55127	1	1	1.37033	0.0427093
A0A068E7M5	Histidine kinase OS=Staphylococcus xylosus GN=SXYLSMQ121_1113 PE=4 SV=1 - [A0A068E7M5_STAXY]	1.67	62.0423	5.94775	2	1	1.36999	0.0428737
A0A090KBH0	N-acetylmuramoyl-L-alanine amidase Sle1 OS=Staphylococcus xylosus GN=sle1 PE=4 SV=1 - [A0A090KBH0_STAXY]	26.52	34.5109	9.51025	2	7	1.3678	0.0439451
C6ZDJ2	Translation initiation factor IF-2 OS=Staphylococcus xylosus GN=infB PE=3 SV=1 - [C6ZDJ2_STAXY]	44.73	77.1396	5.16064	1	1	1.36638	0.0446473
A0A068EB99	30S ribosomal protein S4 OS=Staphylococcus xylosus GN=rpsD PE=3 SV=1 - [A0A068EB99_STAXY]	63	23.1181	9.68604	1	12	1.35945	0.0482397
A5H0E2	Alkyl hydroperoxide reductase protein C OS=Staphylococcus xylosus GN=ahpC PE=4 SV=1 - [A5H0E2_STAXY]	82.54	21.0294	4.66553	2	13	0.661764	0.0485752
A0A068E2S2	Cell envelope-associated transcriptional attenuator LytR-CpsA-Psr, subfamily F2 OS=Staphylococcus xylosus GN=SXYLSMQ121_0633 PE=4 SV=1 - [A0A068E2S2_STAXY]	2.92	33.5999	5.42725	2	1	0.659785	0.0469657
A0A068E3N8	Uncharacterized protein OS=Staphylococcus xylosus GN=SXYL_00645 PE=4 SV=1 - [A0A068E3N8_STAXY]	18.71	17.0399	6.82959	1	3	0.658971	0.0463154
A0A060MCA0	Thioredoxin OS=Staphylococcus xylosus GN=trxA PE=3 SV=1 - [A0A060MCA0_STAXY]	66.35	11.4288	4.51318	3	6	0.657728	0.045336
A0A060MRD2	1-pyrroline-5-carboxylate dehydrogenase OS=Staphylococcus xylosus GN=rocA PE=3 SV=1 - [A0A060MRD2_STAXY]	61.48	56.6425	5.021	1	27	0.654918	0.0431792
A0A068ECC8	Uncharacterized protein OS=Staphylococcus xylosus GN=SXYL_01532 PE=4 SV=1 - [A0A068ECC8_STAXY]	26.53	11.4365	4.22119	1	3	0.654506	0.0428698
Q9EYQ9	Phosphocarrier protein HPr OS=Staphylococcus xylosus GN=ptsH PE=1 SV=1 - [PTHP_STAXY]	27.27	9.54683	4.70361	1	2	0.653238	0.041927
A0A068E4K5	Acetyltransferase (GNAT) family protein OS=Staphylococcus xylosus GN=SXYL_00415 PE=4 SV=1 - [A0A068E4K5_STAXY]	14.13	10.1099	4.66553	1	1	0.653237	0.0419264
A0A068E5L4	GTP pyrophosphokinase OS=Staphylococcus xylosus GN=SXYL_00436 PE=4 SV=1 - [A0A068E5L4_STAXY]	6.06	26.7988	5.79541	3	1	0.648331	0.0384284
A0A090JZD9	Pseudouridine-5'-phosphate glycosidase OS=Staphylococcus xylosus GN=psuG PE=3 SV=1 - [A0A090JZD9_STAXY]	37.62	32.3361	5.5542	2	12	0.647167	0.0376323
A0A060MNR8	Uncharacterized protein OS=Staphylococcus xylosus GN=SXYL_00756 PE=4 SV=1 - [A0A060MNR8_STAXY]	43.02	10.0972	8.41162	1	5	0.64618	0.0369671
A0A068EA73	5-methyltetrahydropteroyltriglutamate--homocysteine methyltransferase OS=Staphylococcus xylosus GN=SXYLSMQ121_2470 PE=4 SV=1 - [A0A068EA73_STAXY]	19.68	85.1055	5.05908	2	16	0.643791	0.0353942
A0A060MBN2	Lipoprotein OS=Staphylococcus xylosus GN=SXYL_02013 PE=3 SV=1 - [A0A060MBN2_STAXY]	44.65	30.117	8.67529	2	13	0.641424	0.0338865
A0A068E6R2	Cobalamin-independent methionine synthase II OS=Staphylococcus xylosus GN=SXYLSMQ121_2029 PE=4 SV=1 - [A0A068E6R2_STAXY]	7.84	42.4073	5.50342	3	3	0.641396	0.0338692
A0A068EDB8	Bifunctional autolysin Atl OS=Staphylococcus xylosus GN=SXYLSMQ121_1742 PE=4 SV=1 - [A0A068EDB8_STAXY]	39.66	167.343	4.76709	2	4	0.641122	0.0336983
A0A090K6K2	Putative membrane protein OS=Staphylococcus xylosus GN=SXYL_01341 PE=4 SV=1 - [A0A090K6K2_STAXY]	6.06	23.4109	9.29053	2	1	0.64094	0.0335849
A0A060MLW8	Putative thioredoxin OS=Staphylococcus xylosus GN=SXYL_02020 PE=4 SV=1 - [A0A060MLW8_STAXY]	96.23	12.0738	4.58936	2	9	0.640707	0.0334404
K8DWE1	Uncharacterized protein OS=Staphylococcus xylosus GN=SXYL_00046 PE=4 SV=1 - [K8DWE1_STAXY]	8.24	19.1075	4.79248	4	1	0.638073	0.0318383
A0A068E7D5	Threonine synthase OS=Staphylococcus xylosus GN=thrC PE=3 SV=1 - [A0A068E7D5_STAXY]	33.43	37.7905	5.36377	1	10	0.637882	0.0317246
A0A068E5N4	Histidine biosynthesis bifunctional protein HisIE OS=Staphylococcus xylosus GN=hisI PE=3 SV=1 - [A0A068E5N4_STAXY]	11.43	23.8128	5.59229	2	2	0.636504	0.0309124
A7KJI7	10 kDa chaperonin OS=Staphylococcus xylosus GN=groS PE=3 SV=1 - [A7KJI7_STAXY]	74.74	10.2963	4.56396	1	8	0.636352	0.0308244
A0A060MLJ0	Aspartokinase OS=Staphylococcus xylosus GN=SXYLSMQ121_1472 PE=3 SV=1 - [A0A060MLJ0_STAXY]	15.16	51.2062	5.50342	2	6	0.632232	0.0284979
A0A068E9P9	2,3-bisphosphoglycerate-dependent phosphoglycerate mutase OS=Staphylococcus xylosus GN=gpmA PE=3 SV=1 - [A0A068E9P9_STAXY]	53.07	26.5486	5.30029	1	1	0.630509	0.0275668
A0A060MEK3	Uncharacterized protein OS=Staphylococcus xylosus GN=SXYLSMQ121_2003 PE=4 SV=1 - [A0A060MEK3_STAXY]	15.11	15.1548	4.95752	2	3	0.627864	0.0261838
A0A068E8B7	Uncharacterized protein OS=Staphylococcus xylosus GN=SXYLSMQ121_1378 PE=4 SV=1 - [A0A068E8B7_STAXY]	22.39	7.8879	5.04639	2	2	0.627469	0.025982
A0A068E2C8	Histidinol dehydrogenase OS=Staphylococcus xylosus GN=hisD PE=3 SV=1 - [A0A068E2C8_STAXY]	6.21	46.5467	5.19873	2	3	0.625622	0.0250543
A0A068E821	Methylenetetrahydrofolate reductase OS=Staphylococcus xylosus GN=SXYL_02643 PE=3 SV=1 - [A0A068E821_STAXY]	3.43	68.2086	6.34131	1	2	0.62282	0.023697
A0A090K9N8	Mini-ribonuclease 3 OS=Staphylococcus xylosus GN=mrnC PE=3 SV=1 - [A0A090K9N8_STAXY]	16.03	15.208	9.27588	2	2	0.61942	0.022129
A0A060MJN5	3-oxoacyl-[acyl-carrier protein] reductase OS=Staphylococcus xylosus GN=SXYLSMQ121_0114 PE=4 SV=1 - [A0A060MJN5_STAXY]	8.63	27.4887	4.83057	2	2	0.615295	0.0203373
A0A068EE66	Inosose isomerase OS=Staphylococcus xylosus GN=SXYLSMQ121_2097 PE=4 SV=1 - [A0A068EE66_STAXY]	7.45	36.4091	5.36377	2	1	0.614765	0.0201158
A7KJG8	Dps family protein OS=Staphylococcus xylosus GN=dps PE=3 SV=1 - [A7KJG8_STAXY]	95.97	17.0424	4.70361	1	14	0.608851	0.0177709
A0A060MGI4	Acyl carrier protein OS=Staphylococcus xylosus GN=acpP PE=3 SV=1 - [A0A060MGI4_STAXY]	48.05	8.54318	4.14502	1	4	0.606191	0.0167903
A0A068EB44	6,7-dimethyl-8-ribityllumazine synthase OS=Staphylococcus xylosus GN=ribH PE=3 SV=1 - [A0A068EB44_STAXY]	48.03	16.4185	4.95752	1	6	0.603477	0.015835
A0A068E8D8	Putative membrane protein OS=Staphylococcus xylosus GN=SXYL_01958 PE=4 SV=1 - [A0A068E8D8_STAXY]	3.66	21.851	9.65674	1	1	0.598937	0.0143347
A0A068E4N6	Beta-N-acetylhexosaminidase OS=Staphylococcus xylosus GN=SXYLSMQ121_0444 PE=4 SV=1 - [A0A068E4N6_STAXY]	4.18	64.4362	5.41455	5	2	0.598912	0.0143266
A0A068E6U0	Glucose-6-phosphate isomerase OS=Staphylococcus xylosus GN=pgi PE=3 SV=1 - [A0A068E6U0_STAXY]	49.89	49.7839	4.89404	3	1	0.598079	0.0140642
A0A090LY94	Gluconate permease OS=Staphylococcus xylosus GN=SXYL_00159 PE=4 SV=1 - [A0A090LY94_STAXY]	2.43	48.0054	7.57666	2	1	0.597302	0.0138232
A0A068E8J7	Oxidoreductase, short chain dehydrogenase/reductase family OS=Staphylococcus xylosus GN=SXYLSMQ121_0105 PE=4 SV=1 - [A0A068E8J7_STAXY]	16.93	27.1986	5.08447	2	4	0.593589	0.0127166
A0A068E7M0	Ribonuclease HII OS=Staphylococcus xylosus GN=rnhB PE=3 SV=1 - [A0A068E7M0_STAXY]	3.13	28.646	6.7417	1	1	0.592792	0.0124887
A0A090K0Y5	Putative phage protein OS=Staphylococcus xylosus GN=SXYL_01059 PE=4 SV=1 - [A0A090K0Y5_STAXY]	7.62	24.527	8.95361	1	1	0.592785	0.0124866
A0A068E407	Acetyl-coenzyme A synthetase OS=Staphylococcus xylosus GN=SXYLSMQ121_1069 PE=4 SV=1 - [A0A068E407_STAXY]	35.15	64.4631	5.021	2	20	0.591309	0.0120734
A0A060MN61	UPF0435 protein SXYL_00956 OS=Staphylococcus xylosus GN=SXYL_00956 PE=3 SV=1 - [A0A060MN61_STAXY]	77.61	7.58277	4.65283	1	4	0.587074	0.0109488
A0A090M2A6	Homoserine dehydrogenase OS=Staphylococcus xylosus GN=SXYL_01557 PE=3 SV=1 - [A0A090M2A6_STAXY]	51.17	46.4382	5.03369	2	17	0.587021	0.0109353
A0A060MB56	Na(+) H(+) antiporter subunit E OS=Staphylococcus xylosus GN=mnhE2 PE=4 SV=1 - [A0A060MB56_STAXY]	6.88	18.7353	8.76318	1	1	0.584578	0.0103271
A0A060MBM8	Glycine cleavage system H protein OS=Staphylococcus xylosus GN=gcvH PE=3 SV=1 - [A0A060MBM8_STAXY]	41.27	14.0467	3.94189	1	5	0.580187	0.00930362
A0A068E433	Universal stress protein family OS=Staphylococcus xylosus GN=SXYLSMQ121_1094 PE=4 SV=1 - [A0A068E433_STAXY]	78.57	18.7074	4.94482	2	13	0.578393	0.00891016
A0A068E2L5	Glycerate kinase OS=Staphylococcus xylosus GN=SXYLSMQ121_0205 PE=3 SV=1 - [A0A068E2L5_STAXY]	27.66	40.0354	5.80811	2	9	0.574996	0.00820255
A0A068EAB9	Glucosamine-6-phosphate deaminase OS=Staphylococcus xylosus GN=nagB PE=3 SV=1 - [A0A068EAB9_STAXY]	3.72	27.0075	5.19873	1	1	0.573064	0.00782125
A0A060MH08	Glyceraldehyde-3-phosphate dehydrogenase OS=Staphylococcus xylosus GN=gapA2 PE=3 SV=1 - [A0A060MH08_STAXY]	47.51	37.0178	5.10986	2	15	0.571758	0.00757174
A0A068ED26	Heme A synthase OS=Staphylococcus xylosus GN=ctaA PE=3 SV=1 - [A0A068ED26_STAXY]	3.31	33.9165	9.15869	2	1	0.569721	0.00719581
A0A090K5C6	Uncharacterized protein OS=Staphylococcus xylosus GN=SXYL_00896 PE=4 SV=1 - [A0A090K5C6_STAXY]	5.46	72.0879	4.29736	1	4	0.566349	0.00660772
A0A060MF98	Uncharacterized protein OS=Staphylococcus xylosus GN=SXYL_00453 PE=4 SV=1 - [A0A060MF98_STAXY]	30.16	7.31674	5.2876	1	2	0.561288	0.00580024
A0A090K3G9	Putative pyruvate, phosphate dikinase regulatory protein OS=Staphylococcus xylosus GN=SXYL_00208 PE=3 SV=1 - [A0A090K3G9_STAXY]	56.83	30.9791	5.22412	2	13	0.560982	0.00575403
A0A068E9C9	2-dehydro-3-deoxyphosphogluconate aldolase OS=Staphylococcus xylosus GN=SXYL_02344 PE=4 SV=1 - [A0A068E9C9_STAXY]	31.71	22.2654	5.14795	1	5	0.559678	0.00556114
A0A090KAD9	CHAP/ LysM domain protein OS=Staphylococcus xylosus GN=SXYL_02092 PE=4 SV=1 - [A0A090KAD9_STAXY]	6.33	34.7398	6.03662	2	2	0.558999	0.00546298
A0A068E2Y3	Putative permease of the major facilitator superfamily OS=Staphylococcus xylosus GN=SXYL_00355 PE=4 SV=1 - [A0A068E2Y3_STAXY]	4.08	49.9122	9.83252	1	2	0.555927	0.00503614
A0A068E3A0	Arginase OS=Staphylococcus xylosus GN=SXYLSMQ121_0753 PE=3 SV=1 - [A0A068E3A0_STAXY]	25.58	32.8739	4.99561	2	8	0.555242	0.0049449
A0A068E516	Uncharacterized protein OS=Staphylococcus xylosus GN=SXYL_01235 PE=4 SV=1 - [A0A068E516_STAXY]	43.64	6.18907	5.5542	1	3	0.55007	0.00429964
A0A068E4P8	1-(5-phosphoribosyl)-5-[(5-phosphoribosylamino)methylideneamino] imidazole-4-carboxamide isomerase OS=Staphylococcus xylosus GN=hisA PE=3 SV=1 - [A0A068E4P8_STAXY]	22.65	26.2325	5.0083	2	4	0.549481	0.00423079
A0A090JZ91	Pyruvate phosphate dikinase OS=Staphylococcus xylosus GN=ppsA PE=4 SV=1 - [A0A090JZ91_STAXY]	50.06	97.5239	4.93213	2	37	0.542993	0.00353242
A0A068E8Z3	Manganese ABC transporter, periplasmic-binding protein SitA OS=Staphylococcus xylosus GN=SXYLSMQ121_2065 PE=3 SV=1 - [A0A068E8Z3_STAXY]	68.93	34.7984	5.70654	2	23	0.539009	0.00315387
A0A068E8Q9	Ribonucleotide reductase of class III (Anaerobic), large subunit OS=Staphylococcus xylosus GN=SXYLSMQ121_0155 PE=4 SV=1 - [A0A068E8Q9_STAXY]	39.61	70.458	6.32861	1	27	0.531584	0.00253964
A0A060MGW0	UPF0473 protein SXYLSMQ121_1181 OS=Staphylococcus xylosus GN=SXYLSMQ121_1181 PE=3 SV=1 - [A0A060MGW0_STAXY]	10.91	12.9708	4.00537	2	3	0.531281	0.00251687
A0A090K4Y0	Putative NCAIR mutase OS=Staphylococcus xylosus GN=SXYL_00200 PE=4 SV=1 - [A0A090K4Y0_STAXY]	17.46	27.2079	6.03662	2	5	0.529955	0.00241941
A0A068E4Z7	Biotinyl-lipoyl attachment domain protein, GcvH-like protein OS=Staphylococcus xylosus GN=SXYL_00191 PE=4 SV=1 - [A0A068E4Z7_STAXY]	33.64	12.3242	4.37354	1	3	0.52908	0.00235688
A0A068E7D1	Catalase OS=Staphylococcus xylosus GN=katB PE=3 SV=1 - [A0A068E7D1_STAXY]	43.64	57.0617	5.66846	4	16	0.5286	0.00232317
A0A068E2L0	UPF0272 protein SXYLSMQ121_0200 OS=Staphylococcus xylosus GN=SXYLSMQ121_0200 PE=3 SV=1 - [A0A068E2L0_STAXY]	17.05	43.2932	5.84619	2	6	0.527834	0.00227025
A0A068E610	Probable quinol oxidase subunit 3 OS=Staphylococcus xylosus GN=qoxC PE=3 SV=1 - [A0A068E610_STAXY]	8.96	22.8738	6.50732	1	2	0.52663	0.00218909
A0A068EAA0	Uncharacterized protein OS=Staphylococcus xylosus GN=SXYL_00696 PE=4 SV=1 - [A0A068EAA0_STAXY]	43.1	6.86751	4.84326	1	2	0.516771	0.00161286
A0A090K239	Uncharacterized protein OS=Staphylococcus xylosus GN=SXYL_01210 PE=4 SV=1 - [A0A090K239_STAXY]	45.1	6.10008	6.75635	2	3	0.515452	0.00154666
A0A090K5Y1	Uncharacterized protein OS=Staphylococcus xylosus GN=SXYL_00515 PE=4 SV=1 - [A0A090K5Y1_STAXY]	38.24	4.10033	11.854	1	1	0.515121	0.00153045
A0A068E526	Gamma-aminobutyrate:alpha-ketoglutarate aminotransferase OS=Staphylococcus xylosus GN=SXYLSMQ121_0217 PE=3 SV=1 - [A0A068E526_STAXY]	29	47.7106	5.03369	2	9	0.514218	0.00148689
A0A068E7B7	Uncharacterized protein OS=Staphylococcus xylosus GN=SXYLSMQ121_2194 PE=4 SV=1 - [A0A068E7B7_STAXY]	9.79	21.5814	4.84326	2	2	0.513721	0.00146338
A0A068EF38	Alpha-galactosidase OS=Staphylococcus xylosus GN=SXYLSMQ121_2417 PE=3 SV=1 - [A0A068EF38_STAXY]	11.81	48.7416	5.30029	2	4	0.50882	0.00124819
A0A060MDH7	UPF0337 protein OS=Staphylococcus xylosus GN=SXYL_01234 PE=4 SV=1 - [A0A060MDH7_STAXY]	75	6.69437	5.22412	1	7	0.508033	0.00121632
A0A090JZ46	390-kDa surface protein OS=Staphylococcus xylosus GN=SXYL_00152 PE=4 SV=1 - [A0A090JZ46_STAXY]	53.79	390.497	4.66553	4	22	0.503884	0.00105963
A0A068E4Z9	ABC transporter, ATP-binding protein OS=Staphylococcus xylosus GN=SXYLSMQ121_1374 PE=4 SV=1 - [A0A068E4Z9_STAXY]	4.78	30.2611	8.49951	2	1	0.503096	0.00103194
A0A068E3T6	FmtB protein OS=Staphylococcus xylosus GN=SXYLSMQ121_0158 PE=4 SV=1 - [A0A068E3T6_STAXY]	52.3	223.192	4.84326	4	6	0.499649	0.000918041
A0A068E547	Formimidoylglutamase OS=Staphylococcus xylosus GN=hutG PE=3 SV=1 - [A0A068E547_STAXY]	16.18	34.7864	5.63037	1	5	0.493509	0.000741996
A0A090JZE5	Putative PTS multidomain regulator OS=Staphylococcus xylosus GN=SXYL_00267 PE=4 SV=1 - [A0A090JZE5_STAXY]	1.08	74.5889	6.07471	2	1	0.490174	0.00065933
A0A068E4G9	Acetylornithine deacetylase OS=Staphylococcus xylosus GN=SXYLSMQ121_0374 PE=4 SV=1 - [A0A068E4G9_STAXY]	14.29	43.0235	4.77979	2	5	0.486702	0.00058191
A0A090KBH6	Truncated lipase GehM OS=Staphylococcus xylosus GN=SXYL_02472 PE=4 SV=1 - [A0A090KBH6_STAXY]	1.1	72.2737	4.75439	1	1	0.484405	0.00053517
A0A068E9J3	Imidazoleglycerol-phosphate dehydratase OS=Staphylococcus xylosus GN=hisB PE=3 SV=1 - [A0A068E9J3_STAXY]	19.79	21.513	5.5542	2	3	0.460595	0.000212849
A0A068E8K1	Uncharacterized protein OS=Staphylococcus xylosus GN=SXYLSMQ121_1900 PE=4 SV=1 - [A0A068E8K1_STAXY]	66.67	6.64839	5.22412	2	6	0.450217	0.000137786
A0A068E340	Alpha-acetolactate decarboxylase OS=Staphylococcus xylosus GN=budA PE=4 SV=1 - [A0A068E340_STAXY]	3.02	25.9288	4.69092	1	1	0.450074	0.000136941
A0A060MCL3	Uncharacterized protein OS=Staphylococcus xylosus GN=SXYL_01564 PE=4 SV=1 - [A0A060MCL3_STAXY]	40	7.50286	4.88135	1	2	0.447514	0.000122599
A0A090K3I0	Putative Succinate-semialdehyde dehydrogenase OS=Staphylococcus xylosus GN=SXYL_00218 PE=3 SV=1 - [A0A090K3I0_STAXY]	44.88	50.0488	5.5415	2	19	0.446668	0.000118161
A0A068E276	Uncharacterized protein OS=Staphylococcus xylosus GN=SXYLSMQ121_0069 PE=4 SV=1 - [A0A068E276_STAXY]	3.47	49.7612	6.62451	4	1	0.445517	0.000112354
A0A068E533	Tautomerase OS=Staphylococcus xylosus GN=SXYL_01515 PE=3 SV=1 - [A0A068E533_STAXY]	37.7	6.66646	5.33838	1	2	0.402207	1.35693e-05
A0A068E6R7	Sodium/alanine symporter family protein OS=Staphylococcus xylosus GN=SXYLSMQ121_1771 PE=4 SV=1 - [A0A068E6R7_STAXY]	1.72	57.0841	9.34912	2	1	0.3978	1.06597e-05
A0A060MNG4	Nucleoside diphosphate kinase OS=Staphylococcus xylosus GN=ndk PE=3 SV=1 - [A0A060MNG4_STAXY]	53.02	16.6506	6.0874	2	7	0.396554	9.9466e-06
A0A060MLC9	Uncharacterized protein OS=Staphylococcus xylosus GN=SXYL_02494 PE=4 SV=1 - [A0A060MLC9_STAXY]	6.11	29.5264	4.91943	1	2	0.382751	4.48483e-06
A7IY64	Probable transglycosylase IsaA OS=Staphylococcus xylosus GN=isaA PE=1 SV=1 - [ISAA_STAXY]	34.98	25.363	6.37939	3	8	0.305839	1.52231e-08
A0A068E3Z3	PhnB protein OS=Staphylococcus xylosus GN=SXYLSMQ121_0209 PE=4 SV=1 - [A0A068E3Z3_STAXY]	29.93	15.7607	4.62744	2	4	0.278653	1.03647e-09
A0A068E843	Hydrolase (HAD superfamily) OS=Staphylococcus xylosus GN=SXYLSMQ121_2489 PE=4 SV=1 - [A0A068E843_STAXY]	3.76	30.0061	4.91943	2	1	0.246896	2.36292e-11
A0A068E9S0	Uncharacterized protein OS=Staphylococcus xylosus GN=SXYLSMQ121_2305 PE=4 SV=1 - [A0A068E9S0_STAXY]	20	4.65055	9.37842	1	1	0.197858	1.00014e-14
